# Supplementary material for: Stability and change in the distribution of cytospecies of the Simulium damnosum complex (Diptera: Simuliidae) in southern Ghana from 1971 to 2011
Source: Parasit Vectors. 2013 Jul 13;6:205. doi: 10.1186/1756-3305-6-205 (PMC3727979; doi:10.1186/1756-3305-6-205)
Supplement: Additional file 1 — Cytotaxonomic identifications of the Simulium damnosum complex from Ghana 1971–2011. (In addition to references numbered as in the main text, this file refers to [44-48]). [file 1756-3305-6-205-S1.xls]

## Sheet: All Identification_Data
Rory J Post, Robert A Cheke, Daniel A Boakye, Michael D Wilson, Mike Y Osei-Atweneboana, Anthony Tetteh-Kumah, Poppy HL Lamberton, J Lee Crainey, Laurent Yaméogo, María-Gloria Basáñez
Stability and change in the distribution of cytospecies of the Simulium damnosum complex (Diptera: Simuliidae) from 1971 to 2011 in southern Ghana
Additional File 1. Cytotaxonomic identifications of the Simulium damnosum complex from Ghana 1971-2011
				Numbers of larvae Identified
Date (day.month.year)	River	Site	Coordinates	DAMNOSUM s.str.	SIRBANUM	SQUAMOSUM	YAHENSE	SANCTIPAULI	SOUBRENSE	Cyto notes	COLLECTOR(S)	IDENTIFIER(S)	REFERENCE [References for published papers cited in main text or this file, identified by *]
													References for unpublished reports in "Reports_Collectors_Identifiers" spreadsheet
28.xi.1989	Afram	Mampong	07 08N 01 23W			48
17.ii.1990	Afram	Nyade: Chimfra dam	07 08N 01 23W			48
25.v.1990	Afram	Nyade: Chimfra dam	07 08N 01 23W			51
03.xii.1989	Afram	No. 22	07 23N 01 32W			84	2
03.viii.1976	Agumatsu	Wli falls	07 06N 00 37E				9						Vajime (1977a)
14.xii.1976	Agumatsu	Wli falls	07 06N 00 37E			10	15						Vajime (1977b)
27.i.1977	Agumatsu	Wli falls	07 06N 00 37E			6	2						Vajime (1977a)
07.iii.1977	Agumatsu	Wli falls	07 06N 00 37E			39	5						Vajime (1977b)
20.iii.1977	Agumatsu	Wli falls	07 06N 00 37E			4							Vajime (1977b)
09.i.1981	Agumatsu	Wli falls	07 06N 00 37E			31	16						Fiasorgbor (1981a)
02.iv.1981	Agumatsu	Wli falls	07 06N 00 37E			49	6						Fiasorgbor (1981b)
18.vi.1981	Agumatsu	Wli falls	07 06N 00 37E			17	1						Meredith unpublished; Meredith (1982)
19.vi.1981	Agumatsu	Wli falls	07 06N 00 37E			33	8						Meredith unpublished; Meredith (1982)
26.iii.1990	Agumatsu	Wli falls	07 06N 00 37E			31	26				RAC & HSKA	GKF	Cheke (1990)
23.xi.1995	Agumatsu	Wli falls	07 06N 00 37E			10	7			(yah 2L-18 fixed)	RAC, MDW & RJP	RJP
23.xi.1995	Agumatsu	Wli falls downstream (D/S)	07 06N 00 37E			4	24			(RJP notebook says 3 x squa & 7 x yah? yah 2L-18 fixed)	RAC, MDW & RJP	RJP
15.vii.1979	Aimasu	Ankyease				3	6						Vajime (1980)
07.xi.1975	Aimasu	Atimpoku		110	53
07.v.1976	Aimasu	Atimpoku		33	3
20.v.1976	Aimasu	Atimpoku		54	26
30.xi.1976	Aimasu	Atimpoku, near Akosombo dam		10				17
25.i.1977	Aimasu	Atimpoku Site 1		15	1			1	11
25.i.1977	Aimasu	Atimpoku Site 2		9	3				20
25.i.1977	Aimasu	Atimpoku Site 3		18					8
30.v.1979	Aimasu	Atimpoku		7
18.ix.1979	Aimasu	Atimpoku				7							Vajime (1980)
27.vii.1981	Aimasu	Atimpoku		2									Fiasorgbor (1981b)
26.viii.1982	Aimasu	Atimpoku		1		16							Fiasorgbor (1983a); Cheke (1983)
15.vii.1979	Aimasu	Chiasi	06 15N 00 03E			3	6
12.xii.1980	Akrum	Akrum	06 22N 00 20W (06 25N 00 15W in GFK list)			17	2				JNR		Fiasorgbor (1981a)
07.xi.1978	Alabo	near Pore/Akosombo	06 17N 00 12E			10			12				Vajime (1979)
05.vi.1976	Alavanyo	Tsatsadu falls	07 08N 00 23E				11						Vajime (1976b)
08.xii.1976	Alavanyo	Tsatsadu falls	07 08N 00 23E				17						Vajime (1977b)
12.i.1977	Alavanyo	Tsatsadu falls	07 08N 00 23E				52						Vajime (1977a)
02.ii.1977	Alavanyo	Tsatsadu falls	07 08N 00 23E			1	18						Vajime (1977b)
01.iii.1977	Alavanyo	Tsatsadu falls	07 08N 00 23E				42						Vajime (1977b)
14.iii.1977	Alavanyo	Tsatsadu falls	07 08N 00 23E				56						Vajime (1977b)
13.vii.1977	Alavanyo	Tsatsadu falls	07 08N 00 23E			2	18						Vajime (1977b)
21.vi.1978	Alavanyo	Tsatsadu falls	07 08N 00 23E			2	28						Vajime (1979)
12.vii.1980	Alavanyo/Tantibi	Tsatsadu falls D/S	07 08N 00 23E			35	6		1				Meredith (1980)
12.vii.1980	Alavanyo/Tantibi	Tsatsadu falls	07 08N 00 23E			11	2						Meredith (1980)
22.x.1980	Alavanyo	Tsatsadu falls	07 08N 00 23E			28	3						Fiasorgbor (1981a)
31.x.1980	Alavanyo	Tsatsadu falls	07 08N 00 23E			17							Fiasorgbor (1981a)
15.i.1981	Alavanyo	Tsatsadu falls	07 08N 00 23E			19	3						Fiasorgbor (1981a)
04.iii.1981	Alavanyo	Tsatsadu falls	07 08N 00 23E			49	1						Fiasorgbor (1981a)
12.iii.1981	Alavanyo	Tsatsadu falls	07 08N 00 23E			35	3						Fiasorgbor (1981a)
07.v.1981	Alavanyo	Tsatsadu falls	07 08N 00 23E			41							Fiasorgbor (1981a)
23.v.1981	Alavanyo	Tsatsadu falls	07 08N 00 23E			39	2						Fiasorgbor (1981b)
04.vii.1981	Alavanyo	Tsatsadu falls	07 08N 00 23E			7							Meredith (1982)
28.viii.1981	Alavanyo	Tsatsadu falls	07 08N 00 23E			9							Fiasorgbor (1981b)
07.ix.1981	Alavanyo	Tsatsadu falls	07 08N 00 23E			6							Meredith (1982)
16.x.1981	Alavanyo	Tsatsadu falls	07 08N 00 23E			13							Fiasorgbor (1982a)
28.x.1981	Alavanyo	Tsatsadu falls	07 08N 00 23E			24							Fiasorgbor (1982a)
06.xi.1981	Alavanyo	Tsatsadu falls	07 08N 00 23E			22	2		2	1 so/sa			Fiasorgbor (1982a)
01.ix.1982	Alavanyo	Tsatsadu falls	07 08N 00 23E			17							Fiasorgbor (1983a); Cheke (1983)
25.viii.1984	Alavanyo	Tsatsadu falls	07 08N 00 23E			10	23
05.ix.1984	Alavanyo	Tsatsadu falls	07 08N 00 23E			4	13
27.v.1986	Alavanyo	Tsatsadu falls	07 08N 00 23E			29							OCP unpublished
02.viii.1988	Alavanyo	Tsatsadu falls	07 08N 00 23E				4
11.viii.1988	Alavanyo	Tsatsadu falls	07 08N 00 23E			1	11
18.viii.1988	Alavanyo	Tsatsadu falls	07 08N 00 23E			9	13
02.ix.1988	Alavanyo	Tsatsadu falls	07 08N 00 23E				7
14.x.1988	Alavanyo	Tsatsadu falls	07 08N 00 23E				32
20.iv.1989	Alavanyo	Tsatsadu falls	07 08N 00 23E			2	2
21.vii.1995	Alavanyo	Tsatsadu falls	07 08N 00 23E			2	25			(yah 2L-18 fixed)	MDW & DAB	RJP
22.xi.1995	Alavanyo	Tsatsadu falls D/S	07 08N 00 23E			1	18			(yah 2L-18 fixed)	RAC, MDW & RJP	RJP
05.v.2009	Alavanyo	Tsatsadu falls	07 08N 00 23E			14	6			All squamosum C	RJP, ATK, RAC, PHLL & MGB	RJP	Post et al. (this paper)
29.iv.1981	Angoe	Savietoe	06 52N 00 31E			33	4
19.ii.1988	Angoe	Savietoe	06 52N 00 31E			6	22
29.iii.1988	Angoe	Savietoe	06 52N 00 31E			7	34
12.iv.1988	Angoe	Savietoe	06 52N 00 31E			12	13
19.iv.1988	Angoe	Savietoe	06 52N 00 31E			12	48
24.v.1990	Anum	Muronem bridge	06 14N 01 12W	9				21
07.vi.1989	Anum	Esichu	06 18N 01 18W	8				2
11.i.1996	Anum	Anwiaso	06 18N 01 16W	23		?1	7	1		(1 x Pra form; yah 2L-18 almost fixed)	MDW & ATK	RJP
07.vi.1989	Anum	Yankoma (=Gyankobaa)	06 19N 01 16W	38				7
30.xi.1989	Anum	Yankoma (=Gyankobaa)	06 19N 01 16W	4	1 da/si		1	32					* Boakye DA et al. Bull Entomol Res 1999, 89:25-33 mentions more specimens [21]
15.ii.1990	Anum	Yankoba (=Gyankobaa)	06 19N 01 16W	41		1
24.v.1990	Anum	Yankoba (=Gyankobaa)	06 19N 01 16W	25				21
11.i.1996	Anum	Yankoba (=Gyankobaa)	06 20N 01 16W	17			13	4		(4 x Pra form; yah 2L-18 almost fixed but sex linked)	MDW & ATK	RJP
17.x.1996	Anum	Gyankobaa	06 20N 01 16W	8			2	6		(6 x Pra form)	MDW & ATK	RJP
13.xi.1996	Anum	Gyankobaa	06 20N 01 16W	20			5	3		(3 x Pra form)	ATK	RJP
02.xii.2006	Anum	Yankoba (=Gyankobaa)	06 19N 01 16W	4	2		1	4			RJP & JLC	RJP	* Crainey JL et al. Med Vet Entomol 2009, 23:238-244 [44]
26.xi.2007	Anum	Yankoba (=Gyankobaa)	06 19N 01 16W	2?		1		28			RJP & JLC	RJP	* Crainey JL et al. Med Vet Entomol 2009, 23:238-244 [44]
24.x.2008	Anum	Yankoba (=Gyankobaa)	06 20N 01 16W	5?	3	3	2	52			RJP & JLC	RJP
10.v.2009	Anum	Gyankobaa	06 20N 01 16W	14		1		6		squamosum E	RJP, ATK, PHLL & MGB	RJP
26.viii.2009	Anum	Gyankobaa (D/S)	06 20N 01 16W	1				6			RAC, ATK & PHLL	RJP
26.viii.2009	Anum	Gyankobaa (U/S)	06 20N 01 16W					11			RAC, ATK & PHLL	RJP
30.viii.2009	Anum	Gyankobaa (U/S)	06 20N 01 16W	6	1?			14			RAC, ATK & PHLL	RJP
17.ii.2010	Anum	Gyankobaa (U/S)	06 20N 01 16W	4?	1?	1		3		sample unsexed	RAC, ATK & PHLL	RJP
04.ii.2011	Anum	Gyankobaa (U/S)	06 20N 01 16W	23	5		1	16			RAC, ATK & PHLL	RJP
07.vi.1989	Anum	Njenasi	06 24N 01 19W	17				2
15.ii.1990	Anum	Point 8	06 24N 01 19W	43	5
28.xi.1986	Aprapong	Tributary of Offin	06 56N 01 38W					27				AW	Fiasorgbor unpublished
05.xii.1986	Aprapong	Tributary of Offin	05 55N 01 41W					27				AW	Fiasorgbor unpublished
06.ii.1986	Asawkawkaw	Wawa D/S	07 41N 00 26E			5		90					OCP unpublished
24.v.1986	Asawkawkaw	Wawa D/S	07 41N 00 26E			12		17					OCP unpublished
28.v.1986	Asawkawkaw	Wawa D/S	07 41N 00 26E			17		35					OCP unpublished
11.vi.1981	Asawkawkaw	4 km U/S ferry				2		25
12.vii.1980	Asawkawkaw	Asawkawkaw ferry	07 41N 00 22E	5				10	2				Meredith (1980)
03.vi.1981	Asawkawkaw	Asawkawkaw ferry	07 41N 00 22E					19					Fiasorgbor (1981b)
11.vi.1981	Asawkawkaw	Asawkawkaw ferry	07 41N 00 22E			2		25		2L-A not scored		SEOM	* Meredith SEO et al. Trop Med Parasitol 1986, 37:290-294 [28]
24.xi.1981	Asawkawkaw	Asawkawkaw ferry	07 41N 00 22E	1		2		6	1	1 so/sa			Fiasorgbor (1982a)
01.v.1982	Asakawkaw	Asawkawkaw ferry	07 41N 00 22E					1	2			SEOM	Fiasorgbor (1982b)
20.v.1982	Asakawkaw	Asawkawkaw ferry				2		10					Fiasorgbor (1982b); Fiasorgbor (1983b); Cheke (1983)
16.vi.1982	Asakawkaw	Asawkawkaw ferry	07 41N 00 22E	1		8		2
18.v.1983	Asakawkaw	Asawkawkaw ferry	07 41N 00 22E			19		24	162			SEOM & RJP	* Meredith SEO et al. Trop Med Parasitol 1986, 37:290-294 [28]
16.v.1984	Asakawkaw	Asawkawkaw ferry (4km U/S)						37
17.v.1984	Asakawkaw	Asawkawkaw ferry						26
30.v.1984	Asakawkaw	Asawkawkaw ferry (4km U/S)				1		28
31.v.1984	Asakawkaw	Asawkawkaw ferry (4km U/S)						32
28.vi.1984	Asawkawkaw	Asawkawkaw ferry (4km U/S)				2		38	1	(2 checked = Djodji form)		GKF & RJP
29.vi.1984	Asakawkaw	Asawkawkaw ferry (4km U/S)						32
20.xi.1985	Asakawkaw	Asawkawkaw ferry	07 41N 00 22E			6		322					OCP unpublished
21.xi.1985	Asakawkaw	Asawkawkaw ferry	07 41N 00 22E			1		316					OCP unpublished
22.xi.1985	Asakawkaw	Asawkawkaw ferry	07 41N 00 22E	1		2		153					OCP unpublished
23.xi.1985	Asakawkaw	Asawkawkaw ferry	07 41N 00 22E			4		219					OCP unpublished
06.ii.1986	Asakawkaw	Asawkawkaw ferry	07 41N 00 22E			5		90
28.v.1986	Asakawkaw	Asawkawkaw ferry	07 41N 00 22E			29		52
23.i.1987	Asawkawkaw	Asawkawkaw ferry	07 41N 00 22E			2		74					Fiasorgbor unpublished
03.v.2009	Asawkawkaw	Asawkawkaw ferry	07 41N 00 22E	2					4		RJP, ATK, RAC, PHLL & MGB	RJP	Post et al. (this paper)
05.viii.2009	Asawkawkaw	Asawkawkaw ferry	07 41N 00 22E	1							MYO-A, RAC & PHLL	RJP	Post et al. (this paper)
16.iii.2010	Asawkawkaw	Asawkawkaw ferry	07 41N 00 22E	15		1				squamosum C	RAC, ATK & PHLL	RJP	Post et al. (this paper)
19.iii.2010	Asawkawkaw	Asawkawkaw ferry	07 41N 00 22E	5?					8		RAC, ATK & PHLL	RJP	Post et al. (this paper)
24.ii.2011	Asawkawkaw	Asawkawkaw ferry	07 41N 00 22E	12	5	10			5	All squamosum C	RAC, ATK & PHLL	RJP	Post et al. (this paper)
27.ii.2011	Asawkawkaw	Asawkawkaw ferry	07 41N 00 22E	17	8	3				All squamosum C	RAC, ATK & PHLL	RJP	Post et al. (this paper)
10.iii.1981	Asakawkaw	Dodofie	07 50N 00 29E	2	1	7		2					Fiasorgbor (1982a)
06.v.1981	Asawkawkaw	Dodofie	07 50N 00 29E			1							Fiasorgbor (1981a)
08.v.1981	Asawkawkaw	Dodofie	07 50N 00 29E	4									Fiasorgbor (1981b)
13.vi.1981	Asakawkaw	Dodofie	07 50N 00 29E	1		15		11	2				Meredith unpublished; Meredith (1982)
06.xii.1981	Asakawkaw	Dodofie	07 50N 00 29E			8							Fiasorgbor (1982a)
29.xii.1981	Asakawkaw	Dodofie	07 50N 00 29E	2		8		1					Fiasorgbor (1982a)
13.iv.1982	Asakawkaw	Dodofie	07 50N 00 29E	3		2							Fiasorgbor (1982b)
28.iv.1982	Asakawkaw	Dodofie	07 50N 00 29E	3		14							Fiasorgbor (1982b)
12.v.1982	Asakawkaw	Dodofie	07 50N 00 29E			2							Fiasorgbor (1983a); Cheke (1983)
19.v.1982	Asakawkaw	Dodofie	07 50N 00 29E	3		16							Fiasorgbor (1983a); Cheke (1983)
08.vi.1982	Asakawkaw	Dodofie	07 50N 00 29E	1		12							Fiasorgbor (1983a); Cheke (1983)
16.vi.1982	Asakawkaw	Dodofie	07 50N 00 29E	2		21							Fiasorgbor (1982b)
18.vii.1984	Asawkawkaw	Dodofie	07 50N 00 29E			6		20					Fiasorgbor unpublished
20.iii.1986	Asawkawkaw	Dodofie	07 50N 00 29E			5							OCP unpublished
14.i.1987	Asawkawkaw	Dodofie	07 50N 00 29E			22		8					OCP unpublished
23.i.1987	Asawkawkaw	Dodofie	07 50N 00 29E			25		20
23.i.1987	Asawkawkaw	Dodofie	07 50N 00 29E			13		14					Fiasorgbor unpublished
23.i.1987	Asakawkaw	collection 16	07 52N 00 29E			33		28					* Surtees DP et al. Trop Med Parasitol 1988, 39:120-122 [20]
23.i.1987	Asawkawkaw	U/S of Asawkawkaw bridge	07 54N 00 36E	1		37		1			RAC		OCP unpublished
27.v.1986	Asawkawkaw	U/S of Asawkawkaw bridge	07 54N 00 37E			41		13					OCP unpublished
23.i.1987	Asawkawkaw	U/S of Asawkawkaw bridge	07 54N 00 37E			91		37			RAC		OCP unpublished
23.i.1987	Asawkawkaw	4 km U/S of Asawkawkaw bridge	07 54N 00 37E			60		15					Fiasorgbor unpublished
26.v.1980	Asawkawkaw	Site 8				1							Meredith (1980)
11.vii.1980	Asawkawkaw	Asawkawkaw bridge	07 54N 00 32E	8									Meredith (1980)
08.v.1981	Asawkawkaw	Asawkawkaw bridge	07 54N 00 32E	11									Fiasorgbor (1981b)
16.vi.1981	Asawkawkaw	Asawkawkaw bridge	07 54N 00 32E			7							Meredith unpublished
21.vi.1981	Asawkawkaw	Asawkawkaw bridge	07 54N 00 32E			2							Meredith unpublished
06.x.1981	Asawkawkaw	Asawkawkaw bridge	07 54N 00 32E	1?		12							Fiasorgbor (1982a)
01.xii.1981	Asawkawkaw	Asawkawkaw bridge	07 54N 00 32E	4		20							Fiasorgbor (1982a)
11.xii.1981	Asawkawkaw	Asawkawkaw bridge	07 54N 00 32E	1		24							Fiasorgbor (1982a)
24.xi.1981	Asawkawkaw	Asawkawkaw bridge	07 54N 00 32E					1
06.i.1982	Asakawkaw	Asawkawkaw bridge	07 54N 00 32E	3		5							Fiasorgbor (1982b)
14.i.1982	Asakawkaw	Asawkawkaw bridge	07 54N 00 32E	6		16							Fiasorgbor (1982b)
20.i.1982	Asakawkaw	Asawkawkaw bridge	07 54N 00 32E	4		19							Fiasorgbor (1982b)
24.i.1982	Asakawkaw	Asawkawkaw bridge	07 54N 00 32E	1		6							Fiasorgbor (1982b)
04.iii.1982	Asawkawkaw	Asawkawkaw bridge	07 54N 00 32E			1		1					Fiasorgbor (1982a)
07.v.1982	Asawkawkaw	Asawkawkaw bridge	07 54N 00 32E			3							Fiasorgbor (1983a); Cheke (1983)
18.v.1982	Asawkawkaw	Asawkawkaw bridge	07 54N 00 32E			15							Fiasorgbor (1983a); Cheke (1983)
07.vi.1982	Asawkawkaw	Asawkawkaw bridge	07 54N 00 32E	1		21							Fiasorgbor (1983a); Cheke (1983)
16.vi.1982	Asawkawkaw	Asawkawkaw bridge	07 54N 00 32E	2		14							Fiasorgbor (1983a); Cheke (1983)
28.vi.1982	Asawkawkaw	Asawkawkaw bridge	07 54N 00 32E	2		1							Fiasorgbor (1982b)
07.xii.1982	Asawkawkaw	Asawkawkaw bridge	07 54N 00 32E	4		29							Fiasorgbor (1982b)
18.iii.1986	Asawkawkaw	Asawkawkaw bridge	07 54N 00 32E			26		4					OCP unpublished
04.ix.1986	Asawkawkaw	Asawkawkaw bridge	07 54N 00 32E			30		2					OCP unpublished
15.xii.1986	Asawkawkaw	Asawkawkaw bridge	07 54N 00 32E			19		9					OCP unpublished
14.i.1987	Asawkawkaw	Asawkawkaw bridge	07 54N 00 32E			13		9					OCP unpublished
23.i.1987	Asawkawkaw	Asawkawkaw bridge	07 54N 00 32E	1		68		23
03.ii.1987	Asawkawkaw	Asawkawkaw bridge	07 54N 00 32E	1		22		7					OCP unpublished
10.ii.1988	Asawkawkaw	Asawkawkaw bridge	07 54N 00 32E			2					OCP	GKF	OCP unpublished
12.v.1989	Asawkawkaw	Asawkawkaw bridge	07 54N 00 32E			3	1
22.x.1996	Asawkawkaw	Asawkawkaw bridge	07 54N 00 32E		1	14				squamosum C	ATK	RJP
04.v.2009	Asawkawkaw	Asawkawkaw bridge	07 54N 00 32E			12				All squamosum C	RJP, ATK, RAC, PHLL & MGB	RJP	Post et al. (this paper)
23.i.1987	Asawkawkaw	Site 1	07 54N 00 36E	1		37					RAC	GKF
05.ii.1986	Asawkawkaw	Amedzokope	07 54N 00 37E			54		7					OCP unpublished
27.v.1986	Asawkawkaw	Amedzokope	07 54N 00 37E			41		13
23.i.1987	Asawkawkaw	Site 2	07 54N 00 37E			91		37			RAC	GKF
13.vii.1981	Asawkawkaw (?error in name)	Akosombo		5	1								Fiasorgbor (1981b)
28.v.1981	Asawkawkaw (?error in name)	Akosombo		28	3								Fiasorgbor (1981b)
23.vi.1976	Asawkawkaw	Asawkawkaw		13				84					Vajime (1976b)
10.xii.1976	Asawkawkaw	Asawkawkaw						15	1				Vajime (1977b)
15.ii.1977	Asawkawkaw	Asawkawkaw						48					Vajime (1977b)
19.iii.1975	Asawkawkaw	Menu	07 41N 00 27E			146							Vajime (1975)
28.iii.1975	Asawkawkaw	Menu	07 41N 00 27E			139							Vajime (1975)
18.iii.1975	Asawkawkaw	Asawkawkaw falls E	07 40N 00 25E	41				87					Vajime (1975)
28.v.1975	Asawkawkaw	Asawkawkaw falls W	07 40N 00 25E	19				94					Vajime (1975)
19.iii.1975	Asawkawkaw	Wawa	07 40N 00 28E	24		82							Vajime (1975)
28.v.1975	Asawkawkaw	Wawa	07 40N 00 28E	16		74							Vajime (1975)
10.xii.1976	Asawkawkaw	unknown						15	1
15.ii.1977	Asawkawkaw	unknown						48
23.v.1979	Asawkawkaw	Site 4				26					RG & RAC		Vajime (1980)
06.vi.1981	Asawkawkaw	Site 10, Ghana				2		6			RG		Meredith unpublished; Meredith (1982)
06.vi.1981 (08.vi. in Garms et al. 1982)	Asawkawkaw	Site 13, Togo				1					RG		Meredith unpubl; Meredith (1982); Garms, Kerner & Cheke (1982)
06.vi.1981	Asawkawkaw	Site 9, Ghana						24			RG		Meredith unpubl; Meredith (1982); Garms, Kerner & Cheke (1982)
06.vi.1981	Asawkawkaw	Site6, Ghana				9		4			RG		Meredith unpubl; Meredith (1982); Garms, Kerner & Cheke (1982)
06.vi.1981	Asawkawkaw	Site7, Ghana				4		15			RG		Meredith unpubl; Meredith (1982); Garms, Kerner & Cheke (1982)
23.i.1987	Asawkawkaw	Unknown				60		15
13.xi.1987	Asawkawkaw	Map Site 11				32		30			RG
04.v.2009	Asawkawkaw	Zongo	07 55N 00 34E			2			2	squamosum C	RJP, ATK, RAC, PHLL & MGB	RJP	Post et al. (this paper)
23.vi.1980	Banfi	Manso				3	1
06.vi.1981	Bauli	Unknown				3
15.v.1990	Birim	Point 13	05 58N 01 09W	42	6 da/sa
10.i.1982	Black Volta	3km Akanyakrom			1				3				Fiasorgbor (1982a)
04.vi.1981	Black Volta	Akanyakrom			1								Fiasorgbor (1981b)
19.xii.1981	Black Volta	Akanyakrom							44				Fiasorgbor (1981b)
20.xii.1981	Black Volta	Akanyakrom							11				Fiasorgbor (1982a)
23.xii.1981	Black Volta	Akanyakrom							6				Fiasorgbor (1981b)
05.i.1982	Black Volta	Akanyakrom							43				Fiasorgbor (1982a)
09.i.1982	Black Volta	Akanyakrom							43				Fiasorgbor (1982a)
24.i.1982	Black Volta	Akanyakrom		6	8				8				Fiasorgbor (1982a)
12.ii.1982	Black Volta	Akanyakrom							22				Fiasorgbor (1982a)
27.v.1982	Black Volta	Akanyakrom							27				Fiasorgbor (1982a)
03.vi.1982	Black Volta	Akanyakrom		10					2				Fiasorgbor (1982a)
10.vi.1982	Black Volta	Akanyakrom							1				Fiasorgbor (1982a)
17.vi.1982	Black Volta	Akanyakrom		6	1				1				Fiasorgbor (1982a)
11.xi.1982	Black Volta	Akanyakrom							13				Fiasorgbor (1982b)
06.i.1983	Black Volta	Akanyakrom							12				Fiasorgbor (1983a)
12.i.1983	Black Volta	Akanyakrom							52				Fiasorgbor (1983a)
20.i.1983	Black Volta	Akanyakrom							43				Fiasorgbor (1983a)
27.i.1983	Black Volta	Akanyakrom							51				Fiasorgbor (1983a)
03.ii.1983	Black Volta	Akanyakrom							39				Fiasorgbor (1983a)
10.ii.1983	Black Volta	Akanyakrom							47				Fiasorgbor (1983a)
16.ii.1983	Black Volta	Akanyakrom							27				Fiasorgbor (1983a)
22.ii.1983	Black Volta	Akanyakrom							35				Fiasorgbor (1983a)
23.ii.1983	Black Volta	Akanyakrom							22				Fiasorgbor (1983a)
03.iii.1983	Black Volta	Akanyakrom		30	12				2				Fiasorgbor (1983a)
11.iii.1983	Black Volta	Akanyakrom							1				Fiasorgbor (1983a)
17.vi.1983	Black Volta	Akanyakrom		1									Fiasorgbor (1983b)
24.vi.1983	Black Volta	Akanyakrom		1									Fiasorgbor (1983b)
14.x.1983	Black Volta	Akanyakrom		2									Fiasorgbor (1983b)
19.x.1983	Black Volta	Akanyakrom							1				Fiasorgbor (1983b)
28.x.1983	Black Volta	Akanyakrom							16				Fiasorgbor (1983b)
04.xi.1983	Black Volta	Akanyakrom							18				Fiasorgbor (1983b)
10.xi.1983	Black Volta	Akanyakrom		8	1				3				Fiasorgbor (1983b)
15.v.1984	Black Volta	Akanyakrom			48								Fiasorgbor unpublished
11.xii.1974	Black Volta	Bui dam at Agborlekame			88								Vajime (1975)
25.xi.1982	Black Volta	Bui dam							7				Fiasorgbor (1982b)
12.xii.1974	Black Volta	Bui dam at Bator			109				16				Vajime (1975)
28.viii.1974	Black Volta trib.	Kani dam, near Lawra		15	162								Vajime (1975)
09.i.1982	Black Volta	Bui						78				SEOM & RJP	* Meredith SEO et al. Trop Med Parasitol 1986, 37:290-294 [28]
20.xii.1981	Black Volta	Agborlekame							1				Fiasorgbor (1982a)
23.xii.1981	Black Volta	Agborlekame							2				Fiasorgbor (1981b)
05.i.1982	Black Volta	Agborlekame							35				Fiasorgbor (1982a)
13.i.1982	Black Volta	Agborlekame						1		(voucher from GFK temephos resistant? Others? Comoé form)	RJP & GKF
19.iii.1982	Black Volta	Agborlekame							1				Fiasorgbor (1982a)
03.vi.1982	Black Volta	Agborlekame		5	1								Fiasorgbor (1982a)
17.vi.1982	Black Volta	Agborlekame							2				Fiasorgbor (1982a)
26.xi.1982	Black Volta	Agborlekame							42				Fiasorgbor (1982b)
06.i.1983	Black Volta	Agborlekame							23				Fiasorgbor (1983a)
13.i.1983	Black Volta	Agborlekame							26				Fiasorgbor (1983a)
20.i.1983	Black Volta	Agborlekame						1		(voucher from GFK temephos resistant? Others? Comoé form)	RJP & GKF
20.i.1983	Black Volta	Agborlekame							5				Fiasorgbor (1983a)
28.i.1983	Black Volta	Agborlekame							18				Fiasorgbor (1983a)
04.ii.1983	Black Volta	Agborlekame							6				Fiasorgbor (1983a)
10.ii.1983	Black Volta	Agborlekame							9				Fiasorgbor (1983a)
16.ii.1983	Black Volta	Agborlekame							14				Fiasorgbor (1983a)
09.iii.1983	Black Volta	Agborlekame (Bui Gorge)						3		(vouchers from GFK temephos resistant? Others? Comoé form)	RJP & GKF
17.vi.1983	Black Volta	Agborlekame		3					1				Fiasorgbor (1983b)
24.vi.1983	Black Volta	Agborlekame		1									Fiasorgbor (1983b)
07.x.1983	Black Volta	Agborlekame							1				Fiasorgbor unpubl; Fiasorgbor (1983b)
14.x.1983	Black Volta	Agborlekame							21				Fiasorgbor unpubl; Fiasorgbor (1983b)
19.x.1983	Black Volta	Agborlekame							21				Fiasorgbor (1983b)
20.x.1983	Black Volta	Agborlekame							3				Fiasorgbor (1983b)
28.x.1983	Black Volta	Agborlekame							12				Fiasorgbor (1983b)
04.xi.1983	Black Volta	Agborlekame							1				Fiasorgbor (1983b)
04.xi.1983	Black Volta	Agborlekame			16								Fiasorgbor unpublished
21.ii.2010	Black Volta	Agborlekame 1	08 14N 02 12W		17?						RAC, ATK & PHLL	RJP	Post et al. (this paper)
13.i.1982	Black Volta	Pt. 2	08 16N 01 45W	21	24	1?							Fiasorgbor (1982a)
13.i.1982	Black Volta	Pt. 6	08 37N 02 28W						35				Fiasorgbor (1982a)
13.i.1982	Black Volta	Pt. 1 Badagu		37	4								Fiasorgbor (1982a)
13.i.1982	Black Volta	Amont Tagadi							1				Fiasorgbor (1982a)
07.i.1982	Black Volta	Ouessa			63								Fiasorgbor (1982a)
09.xii.1974	Black Volta	Tagadi			117						JNR & CGV		Vajime (1975)
15.vii.1976	Black Volta	Tagadi
20.i.1982	Black Volta	Tagadi		12	27								Fiasorgbor (1982a)
06.i.1983	Black Volta	Tagadi							42				Fiasorgbor unpublished
04.xi.1983	Black Volta	Tagadi							5				Fiasorgbor (1983b)
12.xi.1983	Black Volta	Tagadi		1					2				Fiasorgbor (1983b)
15.v.1984	Black Volta	Tagadi			59								Fiasorgbor unpublished
06.vii.1983	Black Volta	Niampourou			6								Fiasorgbor (1983b)
15.vii.1983	Black Volta	Niampourou			27								Fiasorgbor (1983b)
04.x.1983	Black Volta	Niampourou			1								Fiasorgbor (1983b)
01.viii.1984	Black Volta	Niampourou			15								Fiasorgbor unpublished
24.ii.1983	Black Volta	Noumbie 1							3				Fiasorgbor (1983a)
09.iii.1983	Black Volta	Noumbie 1							31				Fiasorgbor (1983a)
19.vii.1983	Black Volta	Nwokuy			43								Fiasorgbor (1983a)
09.xii.1995	Boin (trib of Tano)	Jema	05 21N 02 42W ??					1		(1 x Pra form)	MDW & ATK	RJP
26.x.1974	Boundary	Wa/Lawra		2	217						JG
23.vi.1980	Bunfiano	Bunfiano				3
18.iv.1989	Chai	Ketchebi	08 11N 00 23E		8								OCP unpublished
15.vii.1979	Chiasi	Aimaso	06 15N 00 03E			4	13						OCP unpublished
12.iii.1986	Chiridi		07 54N 01 58W			52							OCP unpublished
17.i.1988	Chiridi	Ayorya	08 02N 02 02W			24						GKF	OCP unpublished
21.i.1988	Chiridi	Ayorya	08 02N 02 02W			18						GKF	OCP unpublished
25.v.1990	Chirimfa	Kumasi	07 07N 01 24W			33	3
08.xii.1975	Daka	Ikundipe		30								CGV	Vajime (1976a)
08.xii.1975	Daka	Point 2		21								CGV	Vajime (1976a)
17.vi.1976	Daka	Point 2		7									Vajime (1976b)
10.viii.1987	Daka	Klukpeni	09 26N 00 03E	25	8								OCP unpublished
30.x.1988	Daka	Klukpeni	09 26N 00 03E	8	28								OCP unpublished
10.xi.1988	Daka	Yendi dam	09 26N 00 03E	8	5								OCP unpublished
28.x.1974	Dampo	Wa			30								Vajime (1975)
29.v.1986	Dayi	Kwendza	06 52N 00 19E	19	2	2		8					OCP unpublished
22.i.1987	Dayi	Fish-trap Site G5	06 52N 00 19E	7		2		1			RAC	AW	Fiasorgbor unpublished
06.v.1986	Dayi		06 53N 00 21E	8	3	2		4
16.v.1986	Dayi		06 53N 00 21E	16	8	5	2	17
13.i.1987	Dayi		06 53N 00 21E	8	3	2		4
12.ii.1986	Dayi	Kudzra	06 56N 00 20E	55	2	17	15	21
21.iii.1986	Dayi	Kudzra	06 56N 00 20E	47		9		8
06.v.1986	Dayi	Kudzra	06 56N 00 20E	8	3	2		4					OCP unpublished
16.v.1986	Dayi	Kudzra	06 56N 00 20E	25	14	9	4	30
27.v.1986	Dayi	Kudzra	06 56N 00 20E	16	2	7		12					OCP unpublished, Fiasorgbor unpublished
21.viii.1986	Dayi	Kudzra	06 56N 00 20E	9	3	4		9					Fiasorgbor unpublished
08.xii.1986	Dayi	Kudzra	06 56N 00 20E	1		7	7	1
13.i.1987	Dayi	Kudzra	06 56N 00 20E	24		7		1					Fiasorgbor unpublished
28.i.1987	Dayi	Kudzra	06 56N 00 20E	26	1	2	1	4
02.ii.1987	Dayi	Kudzra	06 56N 00 20E	18				3					OCP unpublished
22.v.1987	Dayi	Kudzra	06 56N 00 20E	11	1	2		4					OCP unpublished
09.xii.1987	Dayi	Kudzra	06 56N 00 20E	17	3
21.i.1988	Dayi	Kudzra	06 56N 00 20E	35		4	4	1		1 sa not in table in RAC report of Aug 1988	OCP	GKF	OCP unpublished
25.i.1988	Dayi	Kudzra	06 56N 00 20E	13		2	4	4
03.ii.1988	Dayi	Kudzra	06 56N 00 20E	38		1	2	5			RAC	GKF	OCP unpublished
24.ii.1988	Dayi	Kudzra	06 56N 00 20E				4
19.iv.1988	Dayi	Kudzra	06 56N 00 20E				18
26.iv.1988	Dayi	Kudzra	06 56N 00 20E				43
11.v.1988	Dayi	Kudzra	06 56N 00 20E			7	23
20.v.1988	Dayi	Kudzra	06 56N 00 20E	6		3	16
26.v.1988	Dayi	Kudzra	06 56N 00 20E	2		2	7
01.vi.1988	Dayi	Kudzra	06 56N 00 20E	34		19	23
07.vi.1988	Dayi	Kudzra	06 56N 00 20E	3		3	14
15.vi.1988	Dayi	Kudzra	06 56N 00 20E	3		6	3
29.vi.1988	Dayi	Kudzra	06 56N 00 20E	5		12	5						Fiasorgbor unpublished
20.iv.1989	Dayi	Kudzra	06 56N 00 20E			24	11
27.iv.1989	Dayi	Kudzra	06 56N 00 20E			6	24
04.v.1989	Dayi	Kudzra	06 56N 00 20E			9	34
09.v.1989	Dayi	Kudzra	06 56N 00 20E			10	36
25.v.1989	Dayi	Kudzra	06 56N 00 20E			10	23
13.vi.1989	Dayi	Kudzra	06 56N 00 20E			6	8						Fiasorgbor unpublished
29.xii.1989	Dayi	Kudzra	06 56N 00 20E	12		3	7						Fiasorgbor unpublished
10.iv.1990	Dayi	Kudzra	06 56N 00 20E	26	3	2							Fiasorgbor unpublished
02.v.1991	Dayi	Kudzra	06 56N 00 20E	2	11	1							Fiasorgbor unpublished
21.i.1993	Dayi	Kudzra	06 56N 00 20E	21									Fiasorgbor unpublished
20.vii.1994	Dayi	Kudzra	06 56N 00 20E	5		14	31						Fiasorgbor unpublished
12.iv.1995	Dayi	Kudzra	06 56N 00 20E	8	1								Fiasorgbor unpublished
13.ii.1996	Dayi	Kudzra	06 56N 00 20E	9									Fiasorgbor unpublished
30.iii.1996	Dayi	Kudzra	06 56N 00 20E	6		19	2						Fiasorgbor unpublished
05.v.2009	Dayi	Kudzra	06 56N 00 20E	11		7				squamosum C	RJP, ATK, RAC, PHLL & MGB	RJP	Post et al. (this paper)
27.i.1977	Dayi	New Ayoma				18					CGV & GZ	CGV	Vajime (1977a)
07.iii.1979	Dayi	Wegbe	07 06N 00 27E	3		8	29	1				CGV	Vajime (1979)()
12.vii.1980	Dayi	Wegbe	07 06N 00 27E			10	2	4	1			SEOM	Meredith (1980)
18.v.1981	Dayi	Wegbe	07 06N 00 27E	8		4	26	7					Fiasorgbor (1981b)
14.iii.1986	Dayi	Wegbe	07 06N 00 27E			9	3	2				GKF	OCP unpublished
17.iii.1986	Dayi	Wegbe	07 06N 00 27E			31	12	4					Fiasorgbor unpublished
29.iv.1986	Dayi	Wegbe	07 06N 00 27E			34	6	6
23.v.1986	Dayi	Wegbe	07 06N 00 27E			6	1	3				GKF	OCP unpublished
08.xii.1986	Dayi	Wegbe	07 06N 00 27E			15	11						Fiasorgbor unpublished
22.i.1987	Dayi	Wegbe	07 06N 00 27E	1		20	75	8			RAC	AW	Fiasorgbor unpublished
22.i.1987	Dayi	Wegbe	07 06N 00 27E			9	38	5				AW	Fiasorgbor unpublished
30.i.1987	Dayi	Wegbe	07 06N 00 27E			27	3
21.i.1988	Dayi	Wegbe	07 06N 00 27E			7	17				OCP	GKF	OCP unpublished
29.i.1988	Dayi	Wegbe	07 06N 00 27E			3	13				OCP	GKF	OCP unpublished
03.ii.1988	Dayi	Wegbe	07 06N 00 27E	3		7	26	6			RAC	GKF	OCP unpublished; Fiasorgbor unpublished
11.ii.1988	Dayi	Wegbe	07 06N 00 27E				8				OCP	GKF	OCP unpublished
14.iii.1988	Dayi	Wegbe	07 06N 00 27E			9	3	2
26.iv.1988	Dayi	Wegbe	07 06N 00 27E				1
27.x.1988	Dayi	Wegbe	07 06N 00 27E			2							Fiasorgbor unpublished
23.i.1989	Dayi	Wegbe	07 06N 00 27E	9	1	8	14						Fiasorgbor unpublished
16.vi.1989	Dayi	Wegbe	07 06N 00 27E				1						Fiasorgbor unpublished
10.iv.1990	Dayi	Wegbe	07 06N 00 27E	7		10	19						Fiasorgbor unpublished
23.iii.1995	Dayi	Wegbe	07 06N 00 27E	1	1								Fiasorgbor unpublished
11.v.1995	Dayi	Wegbe	07 06N 00 27E			1							Fiasorgbor unpublished
29.xi.2006	Dayi	Wegbe	07 06N 00 27E			4	4			All squamosum C	RJP & JLC	RJP	* Crainey JL et al. Med Vet Entomol 2009, 23:238-244 [44]
23.xi.2007	Dayi	Wegbe	07 06N 00 27E			3	2			All squamosum C	RJP & JLC	RJP	* Crainey JL et al. Med Vet Entomol 2009, 23:238-244 [44]
05.v.2009	Dayi	Wegbe	07 06N 00 27E		1?	19				All squamosum C	RJP, ATK, RAC, PHLL & MGB	RJP	Post et al. (this paper)
21.iii.1986	Dayi	Dayi Hotel	07 09N 00 29E			29							Fiasorgbor unpublished
01.v.1986	Dayi	Dayi Hotel	07 09N 00 29E			15							Fiasorgbor unpublished
23.v.1986	Dayi	Dayi Hotel	07 09N 00 29E			26							OCP unpublished
13.i.1987	Dayi	Dayi Hotel	07 09N 00 29E	1		22	5	3					Fiasorgbor unpublished
30.i.1987	Dayi	Dayi Hotel	07 09N 00 29E			21	2	1
29.xii.1988	Dayi	Dayi Hotel	07 09N 00 29E				1						Fiasorgbor unpublished
06.i.1989	Dayi	Dayi Hotel	07 09N 00 29E			5	3						Fiasorgbor unpublished
09.v.1989	Dayi	Dayi Hotel	07 09N 00 29E			1	1
09.ii.1990	Dayi	Dayi Hotel	07 09N 00 29E	5		12	13						Fiasorgbor unpublished
31.v.1990	Dayi	Dayi Hotel	07 09N 00 29E			2	1						Fiasorgbor unpublished
09.xi.1990	Dayi	Dayi Hotel	07 09N 00 29E			2							Fiasorgbor unpublished
17.v.1991	Dayi	Dayi Hotel	07 09N 00 29E			1							Fiasorgbor unpublished
10.i.1992	Dayi	Dayi Hotel	07 09N 00 29E				2						Fiasorgbor unpublished
30.iv.1993	Dayi	Dayi Hotel	07 09N 00 29E			5							Fiasorgbor unpublished
18.v.1995	Dayi	Dayi Hotel	07 09N 00 29E			2							Fiasorgbor unpublished
03.ii.1988	Dayi	Lolobi	07 12N 00 16E			33	23			plus 2 squa/yah	RAC	GKF	OCP unpublished
25.ii.1988	Dayi	Lolobi	07 12N 00 16E			10	8
08.ii.1988	Dayi	Kukurantumi	07 16N 00 34E	1		56	8				OCP	GKF	OCP unpublished
01.vi.1988	Dayi	Kukurantumi	07 16N 00 34E				1
27.i.1977	Dayi	Dzolu	07 16N 00 36E			119	1				CGV & GZ	CGV	Vajime (1977a)
17.iii.1986	Dayi	Dzolu-Buem	07 16N 00 36E			12							OCP unpublished
12.i.1987	Dayi	Dzolu-Buem	07 16N 00 36E			28							OCP unpublished
30.i.1987	Dayi	Dzolu-Buem	07 16N 00 36E			25							OCP unpublished
11.ii.1988	Dayi	Dzolu-Buem	07 16N 00 36E			37					OCP	GKF	OCP unpublished
28.v.1986	Dayi	Sassanou	07 16N 00 40E			26							OCP unpublished
27.iv.1992	Densu	Nsawam	05 49N 00 21W	4							MDW & RJP	RJP
25.xi.1976	Dutuk??	Dutukpene				30						CGV
18.xi.1981	Dzake	Opokuase				43							Fiasorgbor (1981a)
13.x.1996	Ehyere (trib. of Ankobra)	Akropon-Wassa	05 47N 02 06W				22	1		(1 x Pra form; yah 2L-18 fixed)	MDW & ATK	RJP
14.ii.1981	Eti or Tsi	Dafor	06 58N 00 31E			26	3						Fiasorgbor (1981a)
13.iii.1986	Fia	Jerusalem	07 35N 01 41W			10							OCP unpublished
16.i.1988	Fia	Jerusalem	07 35N 01 41W			39						GKF	OCP unpublished
20.i.1988	Fia	Jerusalem	07 35N 01 41W			24						GKF	OCP unpublished
07.x.1987	Kamba	Kamba bridge	10 40N 02 34W		36							GKF	OCP unpublished
07.x.1987	Kamba	Kamba crossing	10 45N 02 35W		33							GKF	OCP unpublished
24.x.1974	Kamba	Lisa dam near Lawra			133
30.viii.1974	Kintampo	Nkrumah falls	08 05N 01 45W	27		153							Vajime (1975)
17.vii.1975	Kintampo	Nkrumah falls	08 05N 01 45W	24		141							Vajime (1975)
27.ii.1976	Kintampo	Nkrumah falls	08 05N 01 45W			34							Vajime (1976a)
25.iii.1981	Kintampo falls	Kintampo falls				26
18.v.1976	Koulda waterfalls	N.W. of Tamale			2	49							Vajime
08.ii.1977	Kulda falls	Kulda			3	1							Vajime
21.vi.1979	Koue	Site 1				13					RG & RAC		Vajime (1980); Garms, Cheke & Kerner (1979); * Garms R et al. Z Angew Zool 1982, 69:219-236 [31]
21.vi.1979	Koue	Site 2				7					RG & RAC		Vajime (1980); Garms, Cheke & Kerner (1979); * Garms R et al. Z Angew Zool 1982, 69:219-236 [31]
21.vi.1979	Koue	Site 3				21					RG & RAC		Vajime (1980); Garms, Cheke & Kerner (1979); * Garms R et al. Z Angew Zool 1982, 69:219-236 [31]
21.vi.1979	Koue	Site 4				3					RG & RAC		Vajime (1980); Garms, Cheke & Kerner (1979); * Garms R et al. Z Angew Zool 1982, 69:219-236 [31]
17.v.1980	Koue	Site 7				7	1				RG & RAC		Meredith (1980): * Garms R et al. Z Angew Zool 1982, 69:219-236 [31]
26.v.1980	Koue	Site 7				6					RG & RAC		Meredith (1980): * Garms R et al. Z Angew Zool 1982, 69:219-236 [31]
13.vi.1980	Koue	Site 6				68					RG & RAC		Meredith (1980): * Garms R et al. Z Angew Zool 1982, 69:219-236 [31]
06.vi.1981	Koue	Site 1				7						SEOM	Meredith unpubl; Meredith (1982)
22.vi.1981	Koue	Site 3				2						SEOM	Meredith unpubl; Meredith (1982)
02.vii.1981	Koue	Site 8				3						SEOM	Meredith unpubl; Meredith (1982)
24.ix.1981	Koue	T8	08 29N 00 39E			19		2			RAC	SEOM	Meredith unpubl; Cheke (1981)
24.ix.1981	Koue	T9	08 25N 00 40E			21					RAC	GKF	Meredith unpubl; Cheke (1981)
13.vi.1983	Koue	K1	08 32N 00 34E			2					RAC	GKF	Fiasorgbor unpubl; Fiasorgbor (1983a); Cheke (1983)
06.vii.1983	Koue	K2	08 26N 00 44E			23					RAC	GKF	Fiasorgbor unpubl; Fiasorgbor (1983a); Cheke (1983)
26.vii.1983	Koue	Site 1 (K3)	08 26N 00 39E			71				1 so/sa	RAC	GKF	Fiasorgbor unpubl; Fiasorgbor (1983a); Cheke (1983)
13.ix.1984	Koue	T9	08 29N 00 40E			11					RAC	GKF	Cheke (1984)
06.viii.1986	Koue		08 31N 00 37E			71							OCP unpublished
12.xi.1987	Koue		08 30N 00 38E	8		20		36					OCP unpublished
27.v.1986	Koue		08 28N 00 39E			21							OCP unpublished
10.vii.1986	Koue		08 27N 00 39E			36							OCP unpublished
12.xi.1987	Koue		08 25N 00 39E			21		15					OCP unpublished
15.x.1987	Koue		08 21N 00 42E	3		14		2					OCP unpublished
15.x.1987	Koue	No. 10						2		(2 x Djodji form)	JFW & SS	RJP & GKF
28.x.1989	Koue		08 31N 00 37E	14		32					RG	GKF	Garms (1990)
28.x.1989	Koue		08 28N 00 39E			36					RG	GKF	Garms (1990)
08.v.1979	Kpaza	Site 4 (map Site 6, Togo)		2		12					RG & RAC		Vajime (1980); Garms, Cheke & Kerner (1979); * Garms R et al. Z Angew Zool 1982, 69:219-236 [31]
08.v.1979	Kpaza	Site 3 (map Site 5, Togo)				2					RG & RAC		Vajime (1980); Garms, Cheke & Kerner (1979); * Garms R et al. Z Angew Zool 1982, 69:219-236 [31]
23.v.1979	Kpaza	Site 1 (map Site 4, Togo)		11		30			2		RG & RAC		Vajime (1980); Garms, Cheke & Kerner (1979); * Garms R et al. Z Angew Zool 1982, 69:219-236 [31]
23.v.1979	Kpaza	Site 2 (map Site 7, Ghana/Togo border)		1		4					RG & RAC		Vajime (1980); Garms, Cheke & Kerner (1979); * Garms R et al. Z Angew Zool 1982, 69:219-236 [31]
23.v.1979	Kpaza	Site 3 (map Site 8, Ghana)		11					1		RG & RAC		Vajime (1980); Garms, Cheke & Kerner (1979); * Garms R et al. Z Angew Zool 1982, 69:219-236 [31]
20.vi.1979	Kpaza	Site 1 (map Site 6, Togo)		2		9					RG & RAC		Vajime (1980); Garms, Cheke & Kerner (1979); * Garms R et al. Z Angew Zool 1982, 69:219-236 [31]
20.vi.1979	Kpaza	Site 3 (map Site 2, Togo)				3					RG & RAC		Vajime (1980); Garms, Cheke & Kerner (1979); * Garms R et al. Z Angew Zool 1982, 69:219-236 [31]
21.vi.1979	Kpaza	Site 4 (map Site 7, Ghana)				3					RG & RAC		Vajime (1980); Garms, Cheke & Kerner (1979); * Garms R et al. Z Angew Zool 1982, 69:219-236 [31]
13.vii.1979	Kpaza	Site 2 (map Site 2, Togo)				5					RG & RAC	CGV	Garms, Cheke & Kerner (1979); * Garms R et al. Z Angew Zool 1982, 69:219-236 [31]
13.vii.1979	Kpaza	Site 3 (map Site 4, Togo)		4		36					RG & RAC	CGV	Garms, Cheke & Kerner (1979); * Garms R et al. Z Angew Zool 1982, 69:219-236 [31]
17.v.1980	Kpaza	Site 4, Togo		7		1					RG & RAC		Garms, Cheke & Kerner (1979); * Garms R et al. Z Angew Zool 1982, 69:219-236 [31]
26.v.1980	Kpaza	Ghana; Map Site 5 (near catching site)		16		3							Meredith (1980); Garms, Cheke & Kerner (1980); * Garms R et al. Z Angew Zool 1982, 69:219-236 [31]
13.vi.1980	Kpaza	Site 2, Togo		1		31					RG & RAC		Meredith (1980); Garms, Cheke & Kerner (1980); * Garms R et al. Z Angew Zool 1982, 69:219-236 [31]
27.vi.1980	Kpaza	Site 1, Togo				29					RG & RAC		Meredith (1980); Garms, Cheke & Kerner (1980); * Garms R et al. Z Angew Zool 1982, 69:219-236 [31]
27.vi.1980	Kpaza	Site 2, Togo		2		24					RG & RAC		Meredith (1980); Garms, Cheke & Kerner (1980); * Garms R et al. Z Angew Zool 1982, 69:219-236 [31]
27.vi.1980	Kpaza	Site 3, Togo		1							RG & RAC		Meredith (1980); Garms, Cheke & Kerner (1980); * Garms R et al. Z Angew Zool 1982, 69:219-236 [31]
02.vii.1981	Kpaza	Site 3, Togo				10					RG		Meredith (1980); Garms, Cheke & Kerner (1980); * Garms R et al. Z Angew Zool 1982, 69:219-236 [31]
24.ix.1981	Kpaza	T7, Ghana	08 34N 00 35E	3	2	32					RAC	GKF	Meredith unpubl; Cheke (1981)
24.ix.1981	Kpaza	G1, Ghana	08 33N 00 25E	9		3					RAC		Cheke (1981)
06.vii.1983	Kpaza		08 36N 00 42E			7					RAC	GKF	Fiasorgbor unpubl; Fiasorgbor (1983a); Cheke (1983)
26.vii.1983	Kpaza		08 33N 00 39E			59					RAC	GKF	Fiasorgbor unpubl; Fiasorgbor (1983a); Cheke (1983)
13.ix.1984	Kpaza	T7, Togo	08 33N 00 42E			60		3			RAC	GKF	Cheke (1984)
13.ix.1984	Kpaza	T8, Togo	08 34N 00 34E			53		2			RAC	GKF	Fiasorgbor unpublished
13.ix.1984	Kpaza	T6, Togo	08 39N 00 42E			25					RAC	GKF	Fiasorgbor unpublished
27.v.1986	Kpaza		08 32N 00 40E			23							OCP unpublished
06.viii.1986	Kpaza		08 32N 00 40E	2		60							OCP unpublished
10.vii.1986	Kpaza		08 33N 00 40E			31							OCP unpublished
06.viii.1986	Kpaza		08 36N 00 41E			66							OCP unpublished
24.vi.1987	Kpaza		08 33N 00 40E			60							OCP unpubl; Garms & Kerner (1988)
24.vi.1987	Kpaza		08 32N 00 41E			86							OCP unpubl; Garms & Kerner (1988)
15.x.1987	Kpaza		08 33N 00 41E	7		20		73					OCP unpubl; Garms & Kerner (1988)
15.x.1987	Kpaza	Site 8	08 33N 00 41E					12		(12 x Djodji form)	JFW & SS	RJP & GKF
22.x.1987	Kpaza		08 33N 00 41E	2		14		30	1	(1 x Beffa form)	RG		OCP unpublished
22.x.1987	Kpaza	Site 1	08 33N 00 37E	1		30		24			RG		OCP unpublished
22.x.1987	Kpaza	Site 1	08 33N 00 37E					3		(3 x Djodji form)	JFW, YY & TO	RJP & GKF
22.x.1987	Kpaza	Site 2	08 33N 00 41E					7	1	(7 x Djodji form; 1 x female soubrense)	JFW, YY & TO	RJP & GKF
12.xi.1987	Kpaza		08 34N 00 42E	9		19		35			RG	GKF	OCP unpubl; Garms & Kerner (1988)
12.xi.1987	Kpaza		08 33N 00 38E	3		3		39			RG	GKF	OCP unpubl; Garms & Kerner (1988)
24.xi.1987	Kpaza		08 34N 00 42E	9		7		38			RG	GKF	OCP unpubl; Garms & Kerner (1988)
28.x.1989	Kpaza		08 33N 00 38E	7		11					RG	GKF	Garms (1990)
30.xii.1987	Kulpawn	Bielikpong	09 57N 01 45W	3	21							GKF	OCP unpublished
07.i.1988	Kulpawn	Bielikpong	09 57N 01 45W	1								GKF	OCP unpublished
14.i.1988	Kulpawn	Bielikpong	09 57N 01 45W	7	10							GKF	OCP unpublished
08.ii.1977	Kulpawn	??			6								Vajime (1977a)
22.i.1980	Kulpawn	Yagaba			5								Vajime (1980)
22.xii.1982	Kulpawn	Yagaba			4								Fiasorgbor (1983a)
13.i.1983	Kulpawn	Yagaba			31								Fiasorgbor (1983a)
23.vii.1986	Kulpawn	Yagaba-Goreba	10 16N 01 45W	92	14								OCP unpublished
31.xii.1986	Kulpawn	Yagaba-Goreba	10 16N 01 45W	45	2								Fiasorgbor unpubl
24.xii.1987	Kulpawn	Yagaba-Goreba	10 16N 01 45W		35							GKF	OCP unpublished
01.i.1988	Kulpawn	Yagaba-Goreba	10 16N 01 45W	8	53							GKF	OCP unpublished
08.i.1988	Kulpawn	Yagaba-Goreba	10 16N 01 45W		43							GKF	OCP unpublished
15.i.1988	Kulpawn	Yagaba-Goreba	10 16N 01 45W	2	40							GKF	OCP unpublished
22.i.1988	Kulpawn	Yagaba-Goreba	10 16N 01 45W	3	28							GKF	OCP unpublished
21.i.1988	Kulpawn	Yayonyori	10 02N 01 53W		42							GKF	OCP unpublished
25.i.1977	Manu	Asawkawkaw		72		42							Vajime (1977a)
01.vi.1981	Menu	Kute	07 23N 00 37E			32							Fiasorgbor (1981b)
05.v.1981	Menu	Kute	07 23N 00 37E			15							Fiasorgbor (1981a)
21.v.1981	Menu	Kute	07 23N 00 37E			35							Fiasorgbor (1981b)
29.i.1986	Menu	Kute	07 23N 00 37E			10
26.iii.1986	Menu	Kute	07 23N 00 37E			22							OCP unpublished
29.iv.1986	Menu	Kute	07 23N 00 37E			10							OCP unpublished
30.i.1987	Menu	Kute	07 23N 00 37E			6							OCP unpublished
08.v.1981	Menu	Menuso	07 34N 00 30E			124							Fiasorgbor (1981b)
09.vi.1981	Menu	Menuso	07 34N 00 30E			13							Fiasorgbor (1981b)
16.vi.1981	Menu	Menuso	07 34N 00 30E	2		10			1				Meredith unpubl; Meredith (1982)
21.vi.1981	Menu	Menuso	07 34N 00 30E			9							Meredith unpubl; Meredith (1982)
26.iii.1986	Menu	Menuso	07 34N 00 30E			21							OCP unpublished
29.iv.1986	Menu	Menuso	07 34N 00 30E			8
01.v.1986	Menu	Menuso	07 34N 00 30E			8							OCP unpublished; Fiasorgbor unpublished
26.v.1986	Menu	Menuso	07 34N 00 30E			17							Fiasorgbor unpublished
06.iv.1989	Menu	Menuso	07 34N 00 30E			14	6
27.iv.1989	Menu	Menuso	07 34N 00 30E			8	11
12.v.1989	Menu	Menuso	07 34N 00 30E			2	7
31.v.1989	Menu	Menuso	07 34N 00 30E			8	15
08.vi.1989	Menu	Menuso	07 34N 00 30E				4
04.v.2009	Menu	Menuso	07 34N 00 30E			20				All squamosum C	RJP, ATK, RAC, PHLL & MGB	RJP	Post et al. (this paper)
12.iii.2010	Menu	Menuso	07 34N 00 30E			12				All squamosum C	RAC, ATK & PHLL	RJP	Post et al. (this paper)
28.v.1986	Menu	Menou	07 37N 00 39E			28		14
08.viii.1989	Mole	N'yanga camp	09 33N 01 56W	39	10								Cheke (1989)
20.viii.1975	Nagbangre dam	Nagbangre dam			216
27.xii.1979	Nasia	Nasia	10 20N 00 45W		6								Vajime (1980)
13.xi.1986	Nasia	Nasia	10 20N 00 45W	23	4								Fiasorgbor unpublished
14.xi.1986	Nasia	Nasia	10 20N 00 45W	29	3								Fiasorgbor unpublished
31.iii.1981	Nubui	Koloenu	07 03N 00 25E			4							Fiasorgbor (1981b)
07.vi.1989	Oda	Tabrukuso	06 13N 01 54W	7
24.v.1990	Oda	Tabrukuso	06 20N 01 54W	24
07.vi.1989	Oda	Apamprama	06 20N 01 51W	3
07.vi.1989	Oda	Jakobu	06 22N 01 43W	36			1
30.xi.1989	Oda	Kumasi D/S	06 38N 01 36W			31	18
01.vi.1979	Odum	Odum-Anafa				3							Vajime (1980)
16.i.1988	Odum	Kokuma	07 50N 01 40W			22						GKF	OCP unpublished
13.iv.1978	Ofin	Point 1 (near Asamang on map of CJV)						22	1		CGV & GZ	CGV	Vajime (1978)
13.i.1996	Ofin	Assin Asaman	05 54N 01 30W	1				26		(25 x Pra form; 1?)	MDW & ATK	RJP
10.xi.1996	Ofin	Assin Asaman	05 54N 01 30W					1		(1 x Pra form)	ATK	RJP
14.ii.1990	Ofin	Asmang	05 55N 01 30W					67
24.v.1990	Ofin	Asmang	05 55N 01 30W	1				51
28.xi.1986	Ofin	Aprapong (Ofin tributary)	05 56N 01 38W					27				CGV
05.xii.1986	Ofin	Aprapong	05 55N 01 41W				32					SEOM
22.ii.1989	Ofin	Akurupon	05 55N 01 40W	2				3
08.vi.1989	Ofin	Akurupon	05 55N 01 40W					92
29.xi.1989	Ofin	Akurupon	05 55N 01 40W					13
15.ii.1990	Ofin	Akurupon	05 55N 01 40W					13
24.v.1990	Ofin	Akurupon	05 55N 01 40W					23
15.ii.1992	Ofin	Akurupon	05 55N 01 40W					13
25.i.1986	Ofin	near Ejisu(?)	05 57N 01 42W					7		(2 Pra form; 5 Comoé form)		RJP
13.i.1996	Ofin	Pokukrom	06 01N 01 49W	30				3		(3 x Pra form)	MDW & ATK	RJP
12.i.1996	Ofin	Ntoboroso	06 32N 02 04W	2			4			(yah 2L-18 fixed)	MDW & ATK	RJP
12.xi.1996	Ofin	Ntoboroso	06 32N 02 04W	25							ATK	RJP
12.i.1996	Ofin	Anniamoa	06 33N 02 02W	4			15			(yah 2L-18 fixed)	MDW & ATK	RJP
17.x.1996	Ofin	Anniamoa	06 33N 02 02W	21			1				MDW & ATK	RJP
12.xi.1996	Ofin	Anniamoa	06 33N 02 02W	28			2	1		(1 x Pra form)	ATK	RJP
12.i.1996	Ofin	Bontomuroso	06 34N 02 02W	1	?1		15			(yah 2L-18 fixed)	MDW & ATK	RJP
12.xi.1996	Ofin	Kotokurum Bridge	06 41N 01 58W	1			3			(yah 2L-18 fixed)	ATK	RJP
31.x.1974	Oyoko	Fuller Falls	08 07N 01 50W			34							Vajime (1975)
17.vii.1975	Oyoko	Fuller Falls	08 07N 01 50W			26							Vajime (1975)
12.x.1979	Oyoko	Fuller Falls	08 07N 01 50W			7							Vajime (1980)
26.ii.1981	Oyoko	Yabraso	08 05N 01 49W			27						GKF	Fiasorgbor (1981a)
23.iii.1981	Oyoko	Yabraso	08 05N 01 49W			7						GKF	Fiasorgbor (1981b)
23.vi.1981	Oyoko	Yabraso	08 05N 01 49W			6						GKF	Fiasorgbor (1981b)
16.vii.1981	Oyoko	Yabraso	08 05N 01 49W			41							Fiasorgbor (1982a)
20.vii.1981	Oyoko	Yabraso	08 05N 01 49W			32						GKF	Fiasorgbor (1981b); Fiasorgbor (1982a)
24.vii.1981	Oyoko	Yabraso	08 05N 01 49W			21							Fiasorgbor (1982a)
13.viii.1981	Oyoko	Yabraso	08 05N 01 49W									SEOM	Meredith (1982)
22.x.1981	Oyoko	Yabraso	08 05N 01 49W			36							Fiasorgbor (1982a)
31.xii.1981	Oyoko	Yabraso	08 05N 01 49W			19							Fiasorgbor (1982a)
18.v.1982	Oyoko	Yabraso	08 05N 01 49W	2		17						GKF	Fiasorgbor (1982b)
08.vi.1983	Oyoko	Yabraso	08 05N 01 49W			31						GKF	Fiasorgbor (1983b)
17.viii.1983	Oyoko	Yabraso	08 05N 01 49W			7							Fiasorgbor (1983b)
12.x.1983	Oyoko	Yabraso	08 05N 01 49W			32							Fiasorgbor (1983b)
20.i.1988	Oyoko	Yabraso	08 05N 01 49W			23						GKF	OCP unpublished
17.xi.1975	Pawnpawn	Boti falls near Koforidua				86						Coker & HT	Vajime (1976a)
14.v.1976	Pawnpawn	Boti falls near Koforidua				102	1					CGV	Vajime (1976b)
11.x.1976	Pawnpawn	Boti falls near Koforidua				11						CGV	Vajime (1977a)
04.xi.1976	Pawnpawn	Boti falls, Site2				8						CGV	Vajime (1977a)
04.xi.1976	Pawnpawn	Boti falls, Site 3				35						CGV	Vajime (1977a)
08.xi.1976	Pawnpawn	Boti falls, Site 4				37						CGV	Vajime (1977a)
01.xii.1976	Pawnpawn	Boti falls, Site 1				31	1					CGV	Vajime (1977a)
11.vii.1979	Pawnpawn	Boti falls	06 10N 00 11W			4	1						Vajime (1980)
17.vii.1979	Pawnpawn	Boti falls	06 10N 00 11W			15							Vajime (1980)
28.xi.1979	Pawnpawn	Boti falls	06 10N 00 11W			18					JNR		Fiasorgbor (1981a)
04.ii.1980	Pawnpawn	Boti falls	06 10N 00 11W			11				squamosum E	JNR	RJP
15.v.1980	Pawnpawn	Boti falls	06 10N 00 11W			1						RJP
26.v.1980	Pawnpawn	Boti falls	06 10N 00 11W			11							Meredith (1980)
06.vi.1980	Pawnpawn	Boti falls	06 10N 00 11W			12	3						Meredith (1980)
25.vi.1980	Pawnpawn	Boti falls	06 10N 00 11W			3	1				JNR & RJP	RJP
16.vii.1980	Pawnpawn	Boti falls	06 10N 00 11W			13	1						Meredith (1980)
07.viii.1980	Pawnpawn	Boti falls	06 10N 00 11W			15	3						Meredith (1980)
21.viii.1980	Pawnpawn	Boti falls	06 10N 00 11W			13							Meredith (1980)
22.ix.1980	Pawnpawn	Boti falls	06 10N 00 11W			40							Meredith (1980)
13.x.1980	Pawnpawn	Boti falls	06 10N 00 11W			18							Fiasorgbor (1981a)
21.x.1980	Pawnpawn	Boti falls	06 10N 00 11W			61	2						Fiasorgbor (1981a)
01.xii.1980	Pawnpawn	Boti falls	06 10N 00 11W			25							Fiasorgbor (1981a)
12.xii.1980	Pawnpawn	Boti falls	06 10N 00 11W			17							Fiasorgbor (1981a)
15.viii.1981	Pawnpawn	Boti falls	06 10N 00 11W			9							Fiasorgbor (1981b)
27.viii.1981	Pawnpawn	Boti falls	06 10N 00 11W			12							Meredith (1982)
31.viii.1981	Pawnpawn	Boti falls	06 10N 00 11W			19							Fiasorgbor (1982a)
07.ix.1981	Pawnpawn	Boti falls	06 10N 00 11W			16	1						Meredith (1982)
15.ix.1981	Pawnpawn	Boti falls	06 10N 00 11W			23							Meredith (1982)
27.ix.1981	Pawnpawn	Boti falls	06 10N 00 11W			28							Fiasorgbor (1982a)
05.x.1981	Pawnpawn	Boti falls	06 10N 00 11W			24							Fiasorgbor (1982a)
10.xii.1981	Pawnpawn	Boti falls	06 10N 00 11W			19							Fiasorgbor (1982a)
06.vii.1982	Pawnpawn	Boti falls	06 10N 00 11W			16							Fiasorgbor (1983a); Cheke (1983)
20.viii.1982	Pawnpawn	Boti falls	06 10N 00 11W			21							Fiasorgbor (1983a); Cheke (1983)
01.ix.1982	Pawnpawn	Boti falls	06 10N 00 11W			15							Fiasorgbor (1983a); Cheke (1983)
07.ix.1982	Pawnpawn	Boti falls	06 10N 00 11W			13							Fiasorgbor (1983a); Cheke (1983)
25.v.1996	Pawnpawn	Boti falls	06 10N 00 11W			59							* Mank R et al. Ann Trop Med Parasitol 2004, 98:197-208 [45]
24.xi.2006	Pawnpawn	Boti falls	06 10N 00 11W			7				squamosum E	RJP & JLC	RJP	* Crainey JL et al. Med Vet Entomol 2009, 23:238-244 [44]
23-28.xi.2007	Pawnpawn	Boti falls	06 10N 00 11W			+					RJP & JLC	RJP	* Crainey JL et al. Med Vet Entomol 2009, 23:238-244 [44]
23.x.2008	Pawnpawn	Boti falls	06 10N 00 11W			27	1			squamosum E?	RJP & JLC	RJP
24.xi.2006	Pawnpawn	Akaa falls				26				squamosum E	RJP & JLC	RJP
25.v.1996	Pawnpawn	Huhunya	06 09N 00 09W			55							* Mank R et al. Ann Trop Med Parasitol 2004, 98:197-208 [45]
26.xi.2006	Pawnpawn	Huhunya	06 09N 00 09W			6				squamosum E	RJP & JLC	RJP
28.xi.2007	Pawnpawn	Huhunya	06 09N 00 09W			5	1			squamosum E?	RJP & JLC	RJP
26.xi.2006	Pawnpawn	Pawnpawn 4				17				squamosum E	RJP & JLC	RJP
26.v.1994	Pra	Bukuruso						13
20.vi.1994	Pra	Bukuruso						8
13.vii.1994	Pra	Bukuruso						13
08.vi.1996	Pra	Apetebi	05 10N 01 36W					35					* Mank R et al. Ann Trop Med Parasitol 2004, 98:197-208 [45]
08.vii.1980	Pra	Hemang						16		(16 x Pra form)	RJP	RJP
30.i.1982	Pra	Hemang						8
29.iv.1982	Pra	Hemang		1				14	2	1 so/sa			Fiasorgbor (1982b)
30.iv.1982	Pra	Hemang						7		(7 x Pra form)	JHA	RJP
16.v.1982	Pra	Hemang						17
17.v.1982	Pra	Hemang				5		72	54	(6 x unscored 2L-A)		SEOM (+RJP)	* Mank R et al. Ann Trop Med Parasitol 2004, 98:197-208 [45]
30.v.1982	Pra	Hemang D/S						24					Fiasorgbor (1982b)
16.vii.1982	Pra	Hemang				2 sq/ya?		41
17.vii.1982	Pra	Hemang						71		(30 scored RJP x Pra form)	JHA	RJP + GKF?
10.ix.1982	Pra	Hemang						5	4
28.v.1983	Pra	4 km D/S Hemang		117				140	2	2 x Beffa form			Meredith (1983)
29.viii.1984	Pra	Hemang						14
05.ix.1984	Pra	Hemang						31
06.ix.1984	Pra	Hemang	05 11N 01 34W					15
08.xii.1985	Pra	Hemang	05 10N 01 34W					94					Fiasorgbor unpublished
26.xi.1986	Pra	Hemang						16				AW	Fiasorgbor unpublished
23.ii.1989	Pra	Hemang D/S		4				16
24.ii.1989	Pra	Hemang U/S						126
08.vi.1989	Pra	Hemang U/S						5
08.vi.1989	Pra	Hemang D/S						97
29.xi.1989	Pra	Hemang	05 11N 01 34W					47
14.ii.1990	Pra	Hemang D/S	05 11N 01 34W					60
23.v.1990	Pra	Hemang D/S	05 11N 01 34W					49
14.ii.1990	Pra	Hemang U/S	05 11N 01 34W					58
23.v.1990	Pra	Hemang U/S	05 11N 01 34W					56
20.vi.1994	Pra	Hemang	05 11N 01 34W					3		(3 x Pra form)	DAB	RJP
28.iv.1992	Pra	Hemang	05 11N 01 34W					5			MDW & RJP	RJP
31.i.1995	Pra	Hemang	05 11N 01 34W					9		(9 x Pra form)	MYO-A & DAB	RJP
27.ii.1995	Pra	Hemang	05 11N 01 34W					25		(24 Pra; 1 Comoé form)	MYO-A & DAB	RJP
10.iii.1995	Pra	Hemang	05 11N 01 34W					8		(8 x Pra form)	MYO-A & DAB	RJP
20.viii.1995	Pra	Hemang	05 11N 01 34W					1		(1 x Pra form)	MYO-A & DAB	RJP
16.ix.1995	Pra	Hemang	05 11N 01 34W					1		(1 x Pra form)	MYO-A & DAB	RJP
07.xii.1995	Pra	Hemang-Sekyere	05 11N 01 35W				3			(yah 2L-18 fixed)	MDW & ATK	RJP
??.vi.1996	Pra	Hemang-Sekyere	05 11N 01 35W					+			MYO-A & ATK	MYO-A & DAB	* Osei-Atweneboana MY et al. Med Vet Entomol 2001, 15:113-136 [46]
29.xi.1989	Pra	Abobo	05 14N 01 36W					24
23.ii.1989	Pra	Aniyabrim	05 24N 01 38W	2				45
24.ii.1989	Pra	Aniyabrim	05 24N 01 38W	14				11
08.vi.1989	Pra	Aniyabrim	05 24N 01 38W					109
12.iv.1978	Pra	Point 1 (near Hemang on map of CJV)						2			CGV & GZ	CGV	Vajime (1978) Cytotaxonomy of Simulium damnosum complex
12.iv.1978	Pra	Point 2 (S. of Amaniouhu on map of CJV)						3			CGV & GZ	CGV	Vajime (1978) Cytotaxonomy of Simulium damnosum complex
12.iv.1978	Pra	Point 3 (S. of Kwatechi on map of CJV)						15	1		CGV & GZ	CGV	Vajime (1978) Cytotaxonomy of Simulium damnosum complex
23.v.1990	Pra	Point 11	05 30N 01 36W					69
23.ii.1989	Pra	Point 12	05 35N 01 30W	6				31
29.xi.1989	Pra	Twifo-Praso (D/S)	05 30N 01 37W					10
14.ii.1990	Pra	Twifo-Praso	05 37N 01 33W	1				48
23.v.1990	Pra	Twifo-Praso	05 37N 01 33W	1				22
04.iv.1991	Pra	Twifo-Praso	05 37N 01 33W				5	7
04.xii.1995	Pra	Twifo-Praso	05 37N 01 33W					21			MDW
10.xi.1996	Pra	Twifo-Praso	05 37N 01 33W					23		(23 x Pra form)	ATK	RJP
1997–1998	Pra	Daboase	05 04N 01 39W					+			MDW	MYO-A	* Wilson MD et al. Med Vet Entomol 2005, 19:404-412 [47]
14.ii.1990	Pra	Point 5	05 46N 01 34W					17
23.ii.1989	Pra	Aniaseni	05 50N 01 33W	7				18
18.vi.1989	Pra	Aniaseni	05 50N 01 33W					45
29.xi.1986	Pra	Pont Awiassam	05 52 N 01 32W					54				AW	Fiasorgbor unpublished
29.xi.1989	Pra	Offin junction	05 52 N 01 32W					27
15.ii.1990	Pra	Offin junction	05 52 N 01 32W	27				23
23.v.1990	Pra	Offin junction	05 52 N 01 32W	1				68
13.i.1996	Pra	Awiassam	05 52 N 01 33W				1	35		(35 x Pra form)	MDW & ATK	RJP
29.xi.1989	Pra	Kumananta (downstream)		1				162					* Boakye DA et al. Bull Entomol Res 1989, 89:25-33 [21]
16.iv.1994	Pra	Kumananta	05 52N 01 32W	3				18
17.vi.1994	Pra	Kumananta	05 52N 01 32W					14
23.ii.1989	Pra	Point 10	05 55N 01 16W	24
24.ii.1989	Pra	Point 17	05 55N 01 22W	39	3
24.v.1990	Pra	Fum junction	05 55N 01 25W	21	1 da/sa			1
14.ii.1990	Pra	Point 12	06 03N 01 13W	7
09.vi.1989	Pra	Anum junction	06 09N 01 11W	26				21
24.v.1990	Pra	Mimotra Mfa	06 17N 01 11W	4				8
15.ii.1990	Pra	Nlkyosa	06 24N 01 04W	3			15
01.iv.1991	Pra	Praso-Kuma	06 24N 01 04W	7		2		6
02.iv.1991	Pra	Praso-Kuma	06 24N 01 04W	5				1
22.iv.1991	Pra	Praso-Kuma	06 24N 01 04W	34		7		19
23.iv.1991	Pra	Praso-Kuma	06 24N 01 04W	25	1	6	1	9
29.viii.2009	Pra	Bosomase	05 11N 01 36W					24			RAC, ATK & PHLL	RJP
25.ii.2010	Pra	Bosomase	05 11N 01 36W					10			RAC, ATK & PHLL	RJP
16.vii.1975	Pru	Asubende	07 59N 00 53W	64	56								Vajime (1975)
10.vi.1976	Pru	Asubende	07 59N 00 53W	40	16								Vajime (1976b)
20.vii.1976	Pru	Asubende	07 59N 00 53W	182	40								* Vajime CG Trop Med Parasitol 1989, 40:464-467 [48]
22.iii.1977	Pru	Asubende	07 59N 00 53W	31	9								Vajime (1977a)
16.iii.1981	Pru	Asubende	07 59N 00 53W	30	9								Fiasorgbor (1981b)
24.iii.1981	Pru	Asubende	07 59N 00 53W	29	13								Fiasorgbor (1981b)
28.iv.1981	Pru	Asubende	07 59N 00 53W	7	2								Fiasorgbor (1981b)
19.v.1981	Pru	Asubende	07 59N 00 53W	7	2								Fiasorgbor (1981b)
17.vi.1981	Pru	Asubende	07 59N 00 53W	14	5								Fiasorgbor (1981b)
03.vii.1981	Pru	Asubende	07 59N 00 53W	9	2								Fiasorgbor (1981b)
31.xii.1981	Pru	Asubende	07 59N 00 53W	22	3								Fiasorgbor (1982a)
12.ii.1982	Pru	Asubende	07 59N 00 53W	21	1								Fiasorgbor (1982a)
12.ii.1982	Pru	Asubende	07 59N 00 53W	24	2								Fiasorgbor (1982b)
13.ii.1982	Pru	Asubende	07 59N 00 53W	19	1							GKF	Fiasorgbor (1982b)
24.ii.1982	Pru	Asubende	07 59N 00 53W	1									Fiasorgbor (1982a)
24.ii.1982	Pru	Asubende	07 59N 00 53W	24									Fiasorgbor (1982b)
25.ii.1982	Pru	Asubende	07 59N 00 53W	28	3								Fiasorgbor (1982b)
14.iii.1982	Pru	Asubende	07 59N 00 53W	3	3							SEOM	Fiasorgbor (1982b)
15.iii.1982	Pru	Asubende	07 59N 00 53W	31	1								Fiasorgbor (1982a)
15.iii.1982	Pru	Asubende	07 59N 00 53W	47	8								Fiasorgbor (1982b)
17.iii.1982	Pru	Asubende	07 59N 00 53W	19	4								Fiasorgbor (1982a)
08.iv.1982	Pru	Asubende	07 59N 00 53W	29									Fiasorgbor (1982a)
21.iv.1982	Pru	Asubende	07 59N 00 53W	11									Fiasorgbor (1982a)
19.v.1982	Pru	Asubende	07 59N 00 53W	23	5								Fiasorgbor (1982b)
29.vi.1982	Pru	Asubende	07 59N 00 53W	24	3								Fiasorgbor (1982b)
03.x.1985	Pru	Asubende	07 59N 00 53W	24	1								OCP unpublished
01.xii.1985	Pru	Asubende	07 59N 00 53W	32	8								OCP unpublished
02.xii.1985	Pru	Asubende	07 59N 00 53W	29	6								OCP unpublished
03.xii.1985	Pru	Asubende	07 59N 00 53W	26	12								OCP unpublished
23.xii.1987	Pru	Asubende	07 59N 00 53W	77	3								OCP unpublished
23.vii.1987	Pru	Asubende	07 59N 00 53W	55	2								OCP unpubl; Fiasorgbor unpubl
31.vii.1987	Pru	Asubende	07 59N 00 53W	78	2								OCP unpubl; Fiasorgbor unpubl
12.i.1988	Pru	Asubende	07 59N 00 53W	25	14							GKF	OCP unpublished
13.i.1988	Pru	Asubende	07 59N 00 53W	28	8							GKF	OCP unpublished
14.i.1988	Pru	Asubende	07 59N 00 53W	19	5							GKF	OCP unpublished
21.i.1988	Pru	Asubende	07 59N 00 53W	66	21							GKF	OCP unpublished
22.i.1988	Pru	Asubende	07 59N 00 53W	72	10							GKF	OCP unpublished
07.ii.2011	Pru	Asubende	07 59N 00 53W	14	31						RAC, ATK & PHLL	RJP	Post et al. (this paper)
22.iv.1977	Pru	Point 2		22	8								Vajime (1978)
21.xii.1977	Pru	Point 1 (near Prang on map of CJV)		11	2								Vajime (1978)
21.xii.1977	Pru	Point 2 (see map of CJV)		52	9								Vajime (1978)
21.xii.1977	Pru	Point 3 (see map of CJV)		13	6	1							Vajime (1978)
21.xii.1977	Pru	Point 4 (see map of CJV)		14	2								Vajime (1978)
13.iii.1986	Pru		07 49N ?? ??W	2	5								OCP unpublished
25.iii.1981	Pumpum	Kintampo Falls				26							Fiasorgbor (1981b)
23.iii.1982	Pumpum	Kintampo Falls				1							Fiasorgbor (1982a)
16.iv.1982	Pumpum	Kintampo	08 08N 01 44W			2							Fiasorgbor (1982b)
20.i.1988	Pumpum	Kintampo	08 08N 01 44W			17						GKF	OCP unpublished
09.vi.1980	Pumpum	Pumpane				19
13.ii.1979	Pumpum	Punpunam				5							Vajime (1980)
09.vi.1980	Pumpum	Pumpano				19							Meredith (1980)
23.vi.1980	Pumpum	Pumpano				18							Meredith (1980)
26.ii.1981	Pumpum	Pumpumano				30							Fiasorgbor (1981a)
25.iii.1981	Pumpum	Pumpumano				20							Fiasorgbor (1981b)
23.iv.1981	Pumpum	Pumpumano				29							Fiasorgbor (1981b)
21.v.1981	Pumpum	Pumpumano				19							Fiasorgbor (1981b)
23.vi.1981	Pumpum	Pumpumano				24							Fiasorgbor (1981b)
16.vii.1981	Pumpum	Pumpumano				16							Fiasorgbor (1981b)
24.vii.1981	Pumpum	Pumpumano				29							Fiasorgbor (1982a)
13.viii.1981	Pumpum	Pumpumano				29	2					SEOM	Meredith (1982)
31.xii.1981	Pumpum	Pumpumano				9							Fiasorgbor (1982a)
16.iv.1982	Pumpum	Pumpumano		4		17						SEOM	Fiasorgbor (1982b)
16.vii.1982	Pumpum	Pumpumano				11
18.v.1982	Pumpum	Pumpumano				9							Fiasorgbor (1982b)
24.vi.1982	Pumpum	Pumpumano				3							Fiasorgbor (1982b)
16.vii.1982	Pumpum	Pumpumano				11							Fiasorgbor (1982b)
08.vi.1983	Pumpum	Pumpumano				6							Fiasorgbor (1983b)
17.viii.1983	Pumpum	Pumpumano				35							Fiasorgbor (1983b)
11.iii.1986	Pumpum	Outfall	08 14N ?? ??W	3	52								OCP unpublished
11.iii.1986	Pumpum		08 08N ?? ??W	10	13	22							OCP unpublished
22.x.1974	Red Volta	Nangodi		5	89								Vajime (1975); *Vajime CG Trop Med Parasitol 1989, 40:464-467 [48]
07.xi.1974	Red Volta	Poh				135							Vajime (1975)
29.iv.1981	Savietoe	Angoe	06 52N 00 31E			33	4						OCP unpubl; Fiasorgbor unpubl
19.ii.1988	Savietoe	Angoe	06 52N 00 31E			6	22						OCP unpublished
12.iv.1988	Savietoe	Angoe	06 52N 00 31E			12	13			2 squa/yah			OCP unpublished
19.iv.1988	Savietoe	Angoe	06 52N 00 31E			12	48			4 squa/yah			OCP unpublished
29.iii.1988	Savietoe	Angoe	06 52N 00 31E			7	34						OCP unpublished
07.iii.1988	Sinsin	Point 1	07 41N 00 38E			37							OCP unpublished
07.iii.1988	Sinsin	Lofolokou	07 38N 00 39E			48							OCP unpublished
07.iii.1988	Sinsin	Point 3	07 37N 00 42E			15							OCP unpublished
23.x.1974	Sisili	Nakon			108								Vajime (1975)
19.iii.1976	Sorri	Lankatare		12	2							CGV	Vajime (1976a)
12.iii.1986	Subin		07 54N ?? ??W			64							OCP unpublished
12.iii.1986	Subin		07 57N ?? ??W			50							OCP unpublished
27.iii.1981	Subin	Subinso	07 57N 02 03W			10							Fiasorgbor (1981b)
23.vi.1981	Subin	Subinso	07 57N 02 03W			19							Fiasorgbor (1981b)
16.vii.1981	Subin	Subinso	07 57N 02 03W			37	2						Fiasorgbor (1981b)
24.iii.1982	Subin	Subinso	07 57N 02 03W			15							Fiasorgbor (1982a)
20.iv.1982	Subin	Subinso	07 57N 02 03W	18									Fiasorgbor (1982b)
24.iv.1982	Subin	Subinso	07 57N 02 03W	5									Fiasorgbor (1982b)
16.vii.1982	Subin	Subinso	07 57N 02 03W	23									Fiasorgbor (1982b)
28.iii.1986	Subin	Subinso	07 57N 02 03W			19							OCP unpublished
22.iv.1986	Subin	Subinso	07 57N 02 03W			14							OCP unpublished
17.i.1988	Subin	Subinso	07 57N 02 03W			21						GKF	OCP unpublished
21.i.1988	Subin	Subinso	07 57N 02 03W			22						GKF	OCP unpublished
26.vii.1981	Subin	Worompo				22							Fiasorgbor (1982a)
12.iii.1986	Subin	Outfall	07 47N 02 04W	2		42							OCP unpublished
25.v.1990	Sumanpa	Mampong	07 05N 01 23W			68
21.xii.1977	Tain	Point 5 (W of Subinso on map of CJV)		3		2							Vajime (1978)
28.v.1976	Tale	Kpadje cocoa pltn.					6						Vajime (1976b)
28.v.1976	Tale	Lower waterfall					6						Vajime (1976b)
?.?.1976	Tale	Kpedze	07 09N 00 30E ??				58						Vajime (1977a)
08.ii.1977	Tale	Kpedze Site 1					17						Vajime (1977b)
08.ii.1977	Tale	Kpedze Site 2					34						Vajime (1977b)
17.ii.1977	Tale	Kpedze	07 09N 00 30E ??				40						Vajime (1977b)
21.ii.1977	Tale	Kpedze	07 09N 00 30E ??				30						Vajime (1977b)
07.iii.1977	Tale	Kpedze	07 09N 00 30E ??			16	35						Vajime (1977b)
10.vi.1982	Tale	Kpedze	07 09N 00 30E ??			2	7						Fiasorgbor (1982b)
13.viii.1982	Tale	Kpedze	07 09N 00 30E ??			4	11
16.viii.1984	Tale	Moronou 1					3
26.x.1982	Tale	Moronou 2					2
02.viii.1984	Tale	Moronou 2					18
23.vi.1980	Tanfi	Manso				3	1						Meredith (1980)
26.ii.1981	Tanfi	Manso				44							Fiasorgbor (1981a)
26.iii.1981	Tanfi	Manso				24							Fiasorgbor (1981b)
23.vi.1981	Tanfi (Manso)	Manso				10							Fiasorgbor (1981b)
15.vii.1981	Tanfi	Manso				17							Fiasorgbor (1981b)
10.ix.1981	Tanfi	Manso				3							Fiasorgbor (1982a)
23.viii.1982	Tanfi	Manso				34							Fiasorgbor (1982a)
16.iv.1982	Tanfi	Manso				13							Fiasorgbor (1982a)
18.v.1982	Tanfi	Manso	07 43N 01 45W			23							Fiasorgbor (1982b)
27.iii.1986	Tanfi	Manso	07 43N 01 45W			1							OCP unpublished
17.i.1988	Tanfi	Manso	07 43N 01 45W			10						GKF	OCP unpublished
21.i.1988	Tanfi	Manso	07 43N 01 45W			18						GKF	OCP unpublished
12.vi.1976	Tanfi	Tanfiano nr.Kintampo	07 45N 01 40W			8							Vajime (1976b)
23.vi.1980	Tanfi	Tanfiano	07 45N 01 40W			3							Meredith (1980)
26.ii.1981	Tanfi	Tanfiano	07 45N 01 40W			22							Fiasorgbor (1981a)
23.vi.1981	Tanfi	Tanfiano	07 45N 01 40W			3							Fiasorgbor (1981b)
31.xii.1981	Tanfi	Tanfiano	07 45N 01 40W			36							Fiasorgbor (1982a)
17.iii.1982	Tanfi	Tanfiano	07 45N 01 40W			12							Fiasorgbor (1982a)
19.iii.1982	Tanfi	Tanfiano	07 45N 01 40W			1							Fiasorgbor (1982a)
16.i.1986	Tanfi	Tanfiano	07 45N 01 40W			56							OCP unpublished
16.i.1988	Tanfi	Tanfiano	07 45N 01 40W			12						GKF	OCP unpublished
06.vi.1989	Tano	Boi junction	05 23N 02 41W					73
01.xii.1989	Tano	Boi junction	05 23N 02 41W					43
13.ii.1990	Tano	Boin junction	05 22N 02 40W					50
22.v.1990	Tano	Boin junction	05 22N 02 40W					32
01.xii.1989	Tano	Dunkwa (junction)	05 44N 02 35W					23					* Boakye DA et al. Bull Entomol Res 1999, 89:25-33 mention 19 sanctipauli at Dunkwa Bridge [21]
13.ii.1990	Tano	Dunkwa (not the major town)	05 44N 02 35W					5					* Boakye DA et al. Bull Entomol Res 1999, 89:25-33 mention 138 specimens from downstream Dunkwa Bridge [21]
22.v.1990	Tano	Dunkwa (not the major town)	05 44N 02 35W	1				47
22.v.1990	Tano	Dunkwa (not the major town)	05 44N 02 35W			2		59
19.iv.1994	Tano	Dunkwa (not the major town)						19
06.vi.1989	Tano	Nieje junction	05 58N 02 34W					6
13.ii.1990	Tano	Point 6	05 58N 02 32W
03.xii.1986	Tano	Unknown	06 00N 02 33W					22				AW	Fiasorgbor unpublished
22.v.1990	Tano	Dumiabla	06 00N 02 34W					86
14.x.1996	Tano	Ntom rapids (=Wuruwuru)	06 00N 02 34W					29		(29 x Pra form)	MDW & ATK	RJP
01.xii.1989	Tano	Ruru village	06 01N 02 34W					53					* Boakye DA et al. Bull Entomol Res 1999, 89:25-33 mention 51 specimens sanctipauli [21]
21.ii.1989	Tano	Point 5	06 05N 02 35W					43
21.ii.1989	Tano	Point 16	06 05N 02 36W	3				5
01.xii.1986	Tano	Bopa falls	06 06N 02 36W					30				AW	Fiasorgbor unpublished
14.vi.1994	Tano	Bopa village						2				DAB
15.vii.1994	Tano	Bopa village		1				7				DAB
22.iii.1995	Tano	Bopa falls	06 06N 02 36W					9		(9 x Pra form)	MYO-A & DAB	RJP
10.xii.1995	Tano	Bopa falls	06 06N 02 36W					34		(15 x Pra form; others?)	MDW & ATK	RJP & GKF
25.vii.1984	Tano	Nsawora						34		1 x sanctipauli 2l-7/st
26.vii.1984	Tano	Nsawora						39
27.vii.1984	Tano	Nsawora						31		2 x sanctipauli 2l-7/st
28.vii.1984	Tano	Nsawara (Sefwe Wiaso district)						43		(4 x Pra form checked by RJP)		GKF (& RJP)
23-25.x.1985	Tano	Nsawora								(insecticide tests - 9 Pra form + 29 Comoé form)		GKF & RJP
25.x.1985	Tano	Nsawara	06 12N 02 30W					354					Fiasorgbor unpublished
21.ii.1989	Tano	Nsawara	06 09N 02 36W	8				16
24.ii.1989	Tano	Nsawara	06 09N 02 36W	20	1			21
06.vi.1989	Tano	Nsawara	06 09N 02 36W	9				53
01.x.1989	Tano	Nsawara	06 09N 02 36W					48
13.ii.1990	Tano	Nsawara	06 09N 02 36W					55
22.v.1990	Tano	Nsawara	06 09N 02 36W	7				63
06.vi.1990	Tano	Nsawara	06 09N 02 36W	1				3
22.iii.1995	Tano	Nsawara	06 09N 02 36W	1	1						MDW & DAB	RJP
10.x.1995	Tano	Nsawara	06 09N 02 36W					43		(1 Comoé form; 22 Pra form; 20?)	MDW & ATK	GKF & RJP
14.x.1996	Tano	Nsawara bridge	06 09N 02 36W					30		(30 x Pra form)	MDW & ATK	RJP
29.vii.1997	Tano	Nsawara	06 09N 02 36W					1				RJP
27.xi.1986	Tano	Tanoso	07 28N 01 58W			5	30					AW	Fiasorgbor unpublished
30.xi.1986	Tano	unknown	06 10N 02 35 W					16				AW	Fiasorgbor unpublished
15.vii.1994	Tano	Kpoikrom	06 13N 02 28W	9	1			1
22.iii.1995	Tano	Kpoikrom	06 13N 02 28W		2			1		(1x Comoé form)	MDW & DAB	RJP
13.viii.1982	Tano	Sefwi Wiaso							44			SEOM & RJP	* Meredith SEO et al. Trop Med Parasitol 1986, 37:290-294 [28]
26.x.1982	Tano	Sefwi Wiaso						167	64	(7x unscored for 2L-A)		SEOM & RJP	* Meredith SEO et al. Trop Med Parasitol 1986, 37:290-294 [28]
08.xii.1982	Tano	Sefwi Wiaso						11	11
06.vi.1989	Tano	Kukurunu	06 33N 02 26W	36				11
22.v.1990	Tano	Kukuruma	06 33N 02 26W	42				14
01.xii.1989	Tano	Sika Frebudja	06 39N 02 24W	3			2	39					* Boakye DA et al. Bull Entomol Res 1999, 89:25-33 mention 49 specimens sanctipauli [21]
21.ii.1989	Tano	Point 3	06 40N 02 25W	15				2
08.vi.1995	Tano	Tanoso / Sutri rapids	06 54N 01 09W ??					6		(6 x Pra form)	MYO-A & DAB	RJP
10.vi.1995	Tano	Tanoso / Sutri rapids	06 54N 01 09W ??					19		(18 x Pra form; 1 x ? Form)	MYO-A & DAB	RJP
09.xii.1995	Tano	Tanoso / Sutri rapids	06 54N 01 09W ??					34		(14 x Pra form; others ?)	MDW & ATK	GKF & RJP
??.vi.1996	Tano	Sutri rapids	05 23N 02 38W					+		fixed inversion 1S-24/24 (freq 0.56) &	MYO-A & ATK	MYO-A, DAB & RJP	* Osei-Atweneboana MY et al. Med Vet Entomol 2001, 15:113-136 [46]
										a new inversion 1L/36 (freq 0.32) polymorphism
27.xi.1986	Tano	Robinso	06 57N 02 20W or 07 09N 02 18W			5	34					AW	Fiasorgbor unpublished
13.ii.1990	Tano	Point 8	06 57N 02 10W	8		2	23	3
21.ii.1989	Tano	Point 2	06 58N 02 19W				19
22.v.1990	Tano	Goaso	06 48N 02 19W	2			7
16.ii.1990	Tano	Point 3	06 59N 02 19W	4		1	34
13.ii.1990	Tano	Acherensua	06 57N 02 19W	8		2	23	3				DAB
27.viii.1991	Tano	Acherensua	06 59N 02 42W			3	7
09.ix.1991	Tano	Acherensua	06 59N 02 42W			13	12
06.vi.1989	Tano	Point 2	07 02N 02 17W	4			13
22.v.1990	Tano	Point 2	07 02N 02 20W			3	28
25.i.1986	Tano	nr Ejisu (?) from gite	07 03N 02 18W					8		(6 x Pra form; 2 x Comoé form)		RJP
25.i.1986	Tano	Ejisu (?) Insecticide trials					17			(yah 2L-18 almost fixed)		RJP
12.xii.1995	Tano	Ntrotoso	07 04N 02 19W				37			(yah 2L-18 fixed)	MDW & ATK	GKF & RJP
07.ii.1996	Tano	Ntotroso	07 04N 02 19W				20						* Mank R et al. Ann Trop Med Parasitol 2004, 98:197-208 [45]
15.x.1996	Tano	Ntotoroso	07 04N 02 19W	1			18			(yah 2L-18 fixed)	MDW & ATK	RJP
21.ii.1989	Tano	Bon Kofi	07 06N 02 18W				28
06.vi.1989	Tano	Bon Kofi	07 06N 02 18W				16
22.v.1990	Tano	Bankoufi	07 06N 02 10W				59
16.ii.1990	Tano	Point 2	07 10N 02 18W			3	43
16.x.1996	Tano	Abisem water works	07 15N 02 15W				27			(yah 2L-18 almost fixed)	MDW & ATK	RJP
16.ix.1997	Tano	Abesim water works					8				ATK	RJP
14.ii.1991	Tano	Tanoso	07 28N 02 03W ??			3
03.iv.1991	Tano	Tanoso D/S	07 28N 02 03W ??		18	11	71
04.iv.1991	Tano	Tanoso U/S	07 28N 02 03W ??			20	62
24.iv.1991	Tano	Tanoso D/S	07 28N 02 03W ??			6	83
24.iv.1991	Tano	Tanoso U/S	07 28N 02 03W ??			1	5
01.vii.1991	Tano	Tanoso	07 28N 02 03W ??			21	17
26.viii.1991	Tano	Tanoso	07 28N 02 03W ??			10	13
10.ix.1991	Tano	Tanoso	07 28N 02 03W ??			3	22
23.ix.1991	Tano	Tanoso	07 28N 02 03W ??			10	42
13.viii.1982	Tano	Jomuro Ferry						68					Fiasorgbor (1982b)
10.vi.1982	Todze	Kpedze				2	7						Fiasorgbor unpublished
13.viii.1982	Todze	Kpedze				4	11						Fiasorgbor unpublished
18.iii.1986	Todze	Nyive	06 46N 00 37E			7							Fiasorgbor unpublished
17.ii.1989	Todze	Nyive	06 46N 00 37E			3	4						Fiasorgbor unpublished
29.iv.1981	Todze	Honuta	06 50N 00 31E			47	7						Fiasorgbor (1981b)
??.vi.1982	Todze	Honuta	06 50N 00 31E	1?		4							Fiasorgbor (1982b)
10.vi.1982	Todze	Honuta	06 50N 00 31E			26							Fiasorgbor (1982b)
15.v.1986	Todze	Honuta	06 50N 00 31E			17							Fiasorgbor unpublished
19.ii.1988	Todze	Honuta	06 50N 00 31E			52					OCP	GKF	OCP unpublished
24.iii.1988	Todze	Honuta	06 50N 00 31E			28							Fiasorgbor unpublished
23.xi.1995	Todze	Honuta	06 50N 00 31E			22				squamosum C	RAC, MDW & RJP	RJP
01.vi.1996	Todze	Honuta	06 50N 00 31E			61						RJP	* Mank R et al. Ann Trop Med Parasitol 2004, 98:197-208 [45]
20.x.1974	Vea dam	Vea dam			123						JNR & CGV	CGV	Vajime (1975) Cytotaxonomy of Simulium damnosum complex -Quarterly report for July-September 1975
10.ix.1975	Vea dam	Vea dam			36								Vajime (1975)
05.x.1979	Vea dam	Vea dam			1								Vajime (1980)
09.x.1979	Vea dam	Vea dam			1								Vajime (1980)
11.vii.1971	Volta	near Akosombo dam		7	1						JFW & CGV	CGV	* Vajime CG & Dunbar RW Tropenmed Parasitol 1975, 26:111-138 [5]
17.xi.1975	Volta	Atimpoku, Akosombo		110	53						GC & HT	CGV	Vajime (1976) Cytotaxonomy of Simulium damnosum complex
30.xi.1976	Volta	Atimpoku, Akosombo		10					17				Vajime (1977a)
29.vi.1976	Volta	Kpong		67	27								Vajime (1976b)
25.i.1977	Volta	Atimpoku, Site 1		15	1			1	11			CGV	* Vajime CG & Quillévéré D Tropenmed Parasitol 1978, 29:473-482 [15]
25.i.1977	Volta	Atimpoku, Site 2		9	3				20				Vajime (1977b)
25.i.1977	Volta	Atimpoku, Site 3		18					8				Vajime (1977b)
22.i.1979	Volta	Senchi rapids nr Akosombo							21				Vajime (1979)
31.v.1979	Volta	Senchi rapids Atimpoku		6									Vajime (1980)
13.x.1979	Volta	Senchi rapids Atimpoku		22									Vajime (1980)
07.ii.1980	Volta	Senchi rapids		26							JNR	RJP
19.ii.1980	Volta	Senchi rapids		13							JNR		Fiasorgbor (1981a)
14.iii.1980	Volta	Senchi rapids		28							JNR	RJP
30.vi.1980	Volta	Senchi rapids		9							JNR & RJP	RJP
04.viii.1980	Volta	Senchi rapids		11									Meredith (1980)
02.x.1980	Volta	Senchi rapids		26	2								Meredith (1980)
26.xi.1980	Volta	Senchi rapids		0.72				0.06	0.16	6% so/sa heterozygotes			* Adiamah JH et al. Int J Trop Insect Sci 1986, 7:27-30 [27]
27.xi.1980	Volta	Senchi rapids		0.87	0.13								* Adiamah JH et al. Int J Trop Insect Sci 1986, 7:27-30 [27]
03.xii.1980	Volta	Senchi rapids		27				2	6	2 so/sa			Fiasorgbor (1981a)
17.xii.1980	Volta	Senchi rapids		21	3								Fiasorgbor (1981a)
29.xii.1980	Volta	Senchi rapids		23	6								Fiasorgbor (1981a)
05.i.1981	Volta	Senchi rapids		34	1								Fiasorgbor (1981a)
20.i.1981	Volta	Senchi rapids		35	4								Fiasorgbor (1981a)
24.ii.1981	Volta	Senchi rapids		31	3								Fiasorgbor (1981a)
09.iii.1981	Volta	Senchi rapids		32	5								Fiasorgbor (1981a)
12.iii.1981	Volta	Senchi rapids		0.87	0.13								* Adiamah JH et al. Int J Trop Insect Sci 1986, 7:27-30 [27]
23.iii.1981	Volta	Senchi rapids		57	6								Fiasorgbor (1981a)
23.iii.1981	Volta	Senchi rapids		0.9	0.1								* Adiamah JH et al. Int J Trop Insect Sci 1986, 7:27-30 [27]
01.iv.1981	Volta	Senchi rapids		11	4								Fiasorgbor (1981a)
13.iv.1981	Volta	Senchi rapids		24	3								Fiasorgbor (1981b)
19.iv.1981	Volta	Senchi rapids		2									Fiasorgbor (1981a)
24.iv.1981	Volta	Senchi rapids		92	23								Fiasorgbor (1981a)
24.iv.1981	Volta	Senchi rapids		0.9	0.1								* Adiamah JH et al. Int J Trop Insect Sci 1986, 7:27-30 [27]
04.v.1981	Volta	Senchi rapids		43	5								Fiasorgbor (1981a)
14.v.1981	Volta	Senchi rapids		21	6								Fiasorgbor (1981a)
21.v.1981	Volta	Senchi rapids		63	10								Fiasorgbor (1981b)
16.vi.1981	Volta	Senchi rapids		22									Fiasorgbor (1981b)
27.xii.1979	Volta	Wawa			11								Vajime (1980)
23.i.1987	Wawa	2 km U/S Djodji		1?		11		22
23.i.1987	Wawa	4 km U/S Djodji				12		29
25.ii.1977	Wawa	Dodi-Papase	07 43N 00 31E	3				50					Vajime (1977b)
08.v.1981	Wawa	Dodi-Papase	07 43N 00 31E					6					Fiasorgbor (1981b)
12.vi.1981	Wawa	Dodi-Papase	07 43N 00 31E	1		3							Meredith unpublished
17.vi.1981	Wawa	Dodi-Papase	07 43N 00 31E	1		3							Meredith (1982)
05.xii.1981	Wawa	Dodi-Papase	07 43N 00 31E	4		10							Fiasorgbor (1982b)
05.xii.1981	Wawa	Dodi-Papase	07 43N 00 31E	6		15							Fiasorgbor (1982b)
05.xii.1981	Wawa	Dodi-Papase	07 43N 00 31E	1		7						SEOM	Fiasorgbor (1982b)
11.xii.1981	Wawa	Dodi-Papase	07 43N 00 31E	1?		2		3					Fiasorgbor (1982a)
05.i.1982	Wawa	Dodi-Papase	07 43N 00 31E	6		11							Fiasorgbor (1982a)
13.i.1982	Wawa	Dodi-Papase	07 43N 00 31E	11	1	14							Fiasorgbor (1982b)
12.ii.1982	Wawa	Dodi-Papase	07 43N 00 31E	2		13							Fiasorgbor (1982b)
24.ii.1982	Wawa	Dodi-Papase	07 43N 00 31E	3		12
10.iii.1982	Wawa	Dodi-Papase	07 43N 00 31E	3		11			1				Fiasorgbor (1982a)
19.iii.1982	Wawa	Dodi-Papase	07 43N 00 31E			11		2
22.iii.1982	Wawa	Dodi-Papase	07 43N 00 31E			6							Fiasorgbor (1982b)
30.iii.1982	Wawa	Dodi-Papase	07 43N 00 31E			12							Fiasorgbor (1982b)
22.iii.1982	Wawa	Dodi-Papase	07 43N 00 31E			6							Fiasorgbor (1982b)
06.iv.1982	Wawa	Dodi-Papase	07 43N 00 31E	1		18			2	1 so/sa			Fiasorgbor (1982b)
13.iv.1982	Wawa	Dodi-Papase	07 43N 00 31E	2		26							Fiasorgbor (1982b)
22.iv.1982	Wawa	Dodi-Papase	07 43N 00 31E	2		18							Fiasorgbor (1982b)
29.iv.1982	Wawa	Dodi-Papase	07 43N 00 31E			27							Fiasorgbor (1982b)
06.v.1982	Wawa	Dodi-Papase	07 43N 00 31E	2		12							Fiasorgbor (1983a); Cheke (1983)
18.v.1982	Wawa	Dodi-Papase	07 43N 00 31E			5							Fiasorgbor (1983a); Cheke (1983)
18.vii.1984	Wawa	Dodi-Papase	07 43N 00 31E			1							Fiasorgbor unpublished
27.iii.1986	Wawa	Dodi-Papase	07 43N 00 31E			17		6
22.x.1996	Wawa	Dodi-Papase	07 43N 00 31E			8	11			(squa C; yah 2L-18 fixed)	MDW & ATK	RJP
28.xi.2006	Wawa	Dodi-Papase	07 41N 00 30E			9				All squamosum C	RJP & JLC	RJP	* Crainey JL et al. Med Vet Entomol 2009, 23:238-244 [44]
04.v.2009	Wawa	Dodi-Papase	07 43N 00 31E			24				All squamosum C	RJP, ATK, RAC, PHLL & MGB	RJP	Post et al. (this paper)
11.iii.2010	Wawa	Dodi-Papase	07 43N 00 31E			12				All squamosum C	RAC, ATK & PHLL	RJP	Post et al. (this paper)
14.iii.2010	Wawa	Dodi-Papase	07 43N 00 31E			12				All squamosum C	RAC, ATK & PHLL	RJP	Post et al. (this paper)
27.ii.2011	Wawa	Dodi-Papase	07 43N 00 31E			44				All squamosum C	RAC, ATK & PHLL	RJP	Post et al. (this paper)
29.vii.1978	Wawa	by Badou	07 42N 00 35E			6		37					Vajime (1979)
24.x.1978	Wawa	Djodji	07 42N 00 35E			12		19					Vajime (1979)
14.xi.1978	Wawa	by Badou	07 42N 00 35E			2		6					Vajime (1979)
09.iv.1979	Wawa	Djodji	07 42N 00 35E			3							Fiasorgbor (1981a)
12.iv.1979	Wawa	Djodji	07 42N 00 35E					1					Fiasorgbor (1981a)
09.v.1979	Wawa	Djodji	07 42N 00 35E			19		60					Vajime (1980)
04.vi.1979	Wawa	Djodji	07 42N 00 35E			1		2					Vajime (1980)
21.vi.1980	Wawa	Djodji	07 42N 00 35E			6		15	4				Meredith (1980)
05.vi.1981	Wawa	Djodji	07 42N 00 35E			7		38	7				Garms, Kerner & Cheke (1982)
12.vi.1981	Wawa	Djodji	07 42N 00 35E			11		23	4				Meredith unpubl; Meredith (1982); Garms, Kerner & Cheke (1982)
22.x.1981	Wawa	Djodji	07 42N 00 35E			41		7	6			SEOM	Meredith unpubl; Meredith (1982)
12.iii.1982	Wawa	Djodji	07 42N 00 35E			37							Fiasorgbor (1982b)
26.iii.1982	Wawa	Djodji	07 42N 00 35E	1		22					RS		Fiasorgbor unpublished
08.iv.1982	Wawa	Djodji	07 42N 00 35E			13					RS
20.v.1982	Wawa	Djodji	07 42N 00 35E			25			2		AR or OCP		Fiasorgbor (1982a) and Renz (1983) both mention 17 squamosum and 2 soubrense for this sample
31.v.1982	Wawa	Djodji	07 42N 00 35E			8					AR or OCP		Fiasorgbor (1982b); Renz (1983)
07.vi.1982	Wawa	Djodji	07 42N 00 35E			20					AR or OCP		Fiasorgbor (1982b); Renz (1983)
14.vi.1982	Wawa	Djodji	07 42N 00 35E			14					AR or OCP		Fiasorgbor (1982b); Renz (1983)
04.viii.1982	Wawa	Djodji	07 42N 00 35E			26					AR or OCP		Fiasorgbor (1982b); Renz (1983)
26.viii.1982	Wawa	Djodji	07 42N 00 35E			7					AR or OCP		Fiasorgbor (1982b); Renz (1983)
16.x.1982	Wawa	Djodji	07 42N 00 35E			34					AR or OCP		Fiasorgbor (1982b); Renz (1983)
09.iii.1983	Wawa	Djodji	07 42N 00 35E			16		5	3	3 sou not in table of Cheke (1983)			Fiasorgbor unpubl; Fiasorgbor (1983a); Cheke (1983)
24.iii.1983	Wawa	Djodji				15		7
26.iii.1983	Wawa	Djodji	07 42N 00 35E	1		22							Fiasorgbor (1982b)
08.iv.1983	Wawa	Djodji	07 42N 00 35E			13							Fiasorgbor (1982b)
04.v.1983	Wawa	Djodji	07 42N 00 35E			6		15	3				Meredith (1983)
04.v.1983	Wawa	Djodji	07 42N 00 35E			6		14		3 so/sa			Fiasorgbor (1983b)
24.v.1983	Wawa	Djodji	07 42N 00 35E			2		4		1 so/sa			Fiasorgbor unpubl; Fiasorgbor (1983a); Cheke (1983)
01.vi.1983	Wawa	Djodji	07 42N 00 35E			13		36	1	1 so/sa			Fiasorgbor (1983b)
05.vii.1983	Wawa	Djodji	07 42N 00 35E			18		31					Fiasorgbor unpubl; Fiasorgbor (1983a); Cheke (1983)
12.vii.1983	Wawa	Djodji	07 42N 00 35E			11		1	15	13 so/sa			Fiasorgbor unpubl; Fiasorgbor (1983a); Cheke (1983)
19.vii.1983	Wawa	Djodji	07 42N 00 35E			17		38	12	11 so/sa	RAC		Fiasorgbor unpubl; Fiasorgbor (1983a); Cheke (1983)
26.vii.1983	Wawa	Djodji	07 42N 00 35E			13		12	5	5 so/sa			Fiasorgbor unpubl; Fiasorgbor (1983a); Cheke (1983)
07.viii.1983	Wawa	Djodji	07 42N 00 35E			4		5					Fiasorgbor unpubl; Fiasorgbor (1983a);
23.viii.1983	Wawa	Djodji	07 42N 00 35E			3		28		2 so/sa			Fiasorgbor unpubl; Fiasorgbor (1983b)
30.viii.1983	Wawa	Djodji	07 42N 00 35E			1		16					Fiasorgbor unpubl; Fiasorgbor (1983b)
06.ix.1983	Wawa	Djodji	07 42N 00 35E			4		14	3	3 so/sa	AR		Fiasorgbor unpubl; Fiasorgbor (1983b)
14.ix.1983	Wawa	Djodji	07 42N 00 35E			4		14
21.xii.1983	Wawa	Djodji	07 42N 00 35E			2		7					Fiasorgbor unpublished
15.ii.1984	Wawa	Djodji				8		13
27.iv.1984	Wawa	Djodji	07 42N 00 35E			16		22					Fiasorgbor unpublished
10.v.1984	Wawa	Djodji	07 42N 00 35E			11		14					Fiasorgbor unpublished
14.v.1984	Wawa	Djodji	07 42N 00 35E			12		32					Fiasorgbor unpublished
15.v.1984	Wawa	Djodji	07 42N 00 35E			6		20					Fiasorgbor unpublished
23.v.1984	Wawa	Djodji	07 42N 00 35E			8		24					Fiasorgbor unpublished
24.v.1984	Wawa	Djodji				4		11
09.vii.1984	Wawa	Djodji	07 42N 00 35E			37		15					Fiasorgbor unpublished
22.viii.1984	Wawa	Djodji				10		21		(2 checked = Djodji form)	GKF (& RJP)
24.viii.1984	Wawa	Djodji	07 42N 00 35E			14		37		(1 x Djodji - checked RJP; others ?)	GKF		Fiasorgbor unpublished
15.x.1984	Wawa	Djodji	07 42N 00 35E			4		29			RJP	RJP & DPS	RJP letter of 18.ix.1985 to RAC
16.x.1984	Wawa	Djodji				7		25		(2 checked = Djodji form)	GKF (& RJP)
04.xii.1984	Wawa	Djodji				3		10
14.xii.1984	Wawa	Djodji				6		39
17.i.1985	Wawa	Djodji				5		44
31.i.1985	Wawa	Djodji				6		29
07.ii.1985	Wawa	Djodji				16		32
15.iii.1985	Wawa	Djodji	07 42N 00 35E			17		23		(23 x Djodji form)	RAC	RJP & DPS	RJP letter of 18.ix.1985 to RAC; * Cheke RA & Denke AM Trop Med Parasitol 1988 39:123-127 [34]
21.iii.1985	Wawa	Djodji	07 42N 00 35E			11		23		(3 x Djodji - checked RJP; others ?)	RAC	RJP & DPS	RJP letter of 18.ix.1985 to RAC; * Cheke RA & Denke AM Trop Med Parasitol 1988 39:123-127 [34]
26.iii.1985	Wawa	Djodji	07 42N 00 35E			8		32		(32 x Djodji form)	RAC	RJP & DPS	RJP letter of 18.ix.1985 to RAC; * Cheke RA & Denke AM Trop Med Parasitol 1988 39:123-127 [34]
29.iii.1985	Wawa	Djodji	07 42N 00 35E			22		65		(29 x Djodji form RJP)	RAC	RJP & DPS	RJP unpublished; * Cheke RA & Denke AM Trop Med Parasitol 1988 39:123-127 [34]
09.iv.1985	Wawa	Djodji	07 42N 00 35E			9		4					OCP unpublished; Fiasorgbor unpublished
08.v.1985	Wawa	Djodji				7		38
14.vi.1985	Wawa	Djodji				9		28
17.vii.1985	Wawa	Djodji				4		16
18.vii.1985	Wawa	Djodji				14		29
19.vii.1985	Wawa	Djodji	07 42N 00 35E			6		19					Fiasorgbor unpublished
09.iv.1985	Wawa	Djodji	07 42N 00 35E			9		4
15.x.1985	Wawa	Djodji	07 42N 00 35E			13		21			RAC	DPS	Printed sheet of DPS * Cheke RA & Denke AM Trop Med Parasitol 1988 39:123-127 [34]
22.x.1985	Wawa	Djodji	07 42N 00 35E			1		3			RAC	DPS	Printed sheet of DPS * Cheke RA & Denke AM Trop Med Parasitol 1988 39:123-127 [34]
15.iii.1986	Wawa	Djodji	07 42N 00 35E			45		22					* Surtees DP et al. Trop Med Parasitol 1988, 39:120-122 [20]
15.iii.1986	Wawa	Djodji	07 42N 00 35E			15		10					OCP unpublished
28.iv.1986	Wawa	Djodji	07 42N 00 35E			3		25
02.ix.1986	Wawa	Djodji	07 42N 00 35E			32	33						Fiasorgbor unpublished
27.xi.1986	Wawa	Djodji	07 42N 00 35E			3		11				AW	Fiasorgbor unpublished
30.xii.1986	Wawa	Djodji	07 42N 00 35E	1		9	36
06.i.1987	Wawa	Djodji	07 42N 00 35E			6		25					Fiasorgbor unpublished
23.i.1987	Wawa	Djodji (2 km U/S)	07 42N 00 35E	1?		11		22					Fiasorgbor unpublished
23.i.1987	Wawa	Djodji (4 km U/S)	07 42N 00 35E			12		29					Fiasorgbor unpublished
27.i.1987	Wawa	Djodji	07 42N 00 35E	1		28		54			RAC		Fiasorgbor unpublished
03.ii.1987	Wawa	Djodji	07 42N 00 35E			3		21			RAC
09.ix.1987	Wawa	Djodji	07 42N 00 35E			7	34					GKF	OCP unpublished
14.xii.1987	Wawa	Djodji	07 42N 00 35E			2		31					Fiasorgbor unpublished
03.ii.1988	Wawa	Djodji	07 42N 00 35E			10		38			RAC	GKF	OCP unpubl; Fiasorgbor unpubl
11.x.1988	Wawa	Djodji	07 42N 00 35E			10							Fiasorgbor unpublished
02.v.1989	Wawa	Djodji	07 42N 00 35E			23	2
09.v.1989	Wawa	Djodji	07 42N 00 35E			33	4						Fiasorgbor unpublished
10.x.1990	Wawa	Djodji	07 42N 00 35E			18							Fiasorgbor unpublished
16.vii.1991	Wawa	Djodji	07 42N 00 35E			7							Fiasorgbor unpublished
06.iv.1993	Wawa	Djodji	07 42N 00 35E	3		9							Fiasorgbor unpublished
02.xi.1994	Wawa	Djodji	07 42N 00 35E			9							Fiasorgbor unpublished
21.iii.1995	Wawa	Djodji	07 42N 00 35E	3	1	2							Fiasorgbor unpublished
04.v.2009	Wawa	Djodji	07 42N 00 35E			26				squamosum C	RJP, ATK, RAC, PHLL & MGB	RJP	Post et al. (this paper)
28.vii.2009	Wawa	Djodji	07 42N 00 35E			5				squamosum C	RAC, MYO-A & PHLL	RJP	Post et al. (this paper)
01.viii.2009	Wawa	Djodji	07 42N 00 35E			1				squamosum C	RAC, MYO-A & PHLL	RJP	Post et al. (this paper)
06.iii.2010	Wawa	Djodji	07 42N 00 35E			14		3		squamosum C	RAC, ATK & PHLL	RJP	Post et al. (this paper)
09.iii.2010	Wawa	Djodji	07 42N 00 35E			36				squamosum C	RAC, ATK & PHLL	RJP	Post et al. (this paper)
19.ii.2011	Wawa	Djodji	07 42N 00 35E			32				squamosum C	RAC, ATK & PHLL	RJP	Post et al. (this paper)
25.ii.2011	Wawa	Djodji (on CDs)	07 42N 00 35E			5				squamosum C	RAC, ATK & PHLL	RJP	Post et al. (this paper); Cheke et al. (2012)
20.vii.1983	Wawa	U/S Djodji (?Togo)	07 46N 00 47E			17		3	1		RAC		Cheke (1983)
23.i.1986	Wawa	U/S Djodji	07 42N 00 36E	1		23		51					OCP unpublished
06.ii.1986			07 41N 00 37E			12		18
23.i.1987	Wawa	Site 1	07 42N 00 36E	1?		11		22
28.v.1986	Wawa	Site 2(?)	07 42N 00 38E			3		25					* Surtees DP et al. Trop Med Parasitol 1988, 39:120-122 [20]
23.i.1987	Wawa	Site 2	07 42N 00 37E			12		54					* Surtees DP et al. Trop Med Parasitol 1988, 39:120-122 lists 29 sanctipauli & 12 squamosum [20]
25.ii.1977	Wawa	Ahamansu clinic	07 44N 00 33E		4	1		2					Vajime (1977b)
12.vii.1980	Wawa	Ahamansu	07 44N 00 33E			2							Meredith (1980)
08.v.1981	Wawa	Ahamansu	07 44N 00 33E	13				26					Fiasorgbor (1981b)
10.vi.1981	Wawa	Ahamansu	07 44N 00 33E	8		4		19					Fiasorgbor (1981b)
16.vi.1981	Wawa	Ahamansu	07 44N 00 33E			2		6					Meredith (1982)
21.vi.1981	Wawa	Ahamansu	07 44N 00 33E			2		5					Meredith unpubl; Meredith (1982)
11.xii.1981	Wawa	Ahamansu	07 44N 00 33E	5		7		11					Fiasorgbor (1982a)
05.i.1982	Wawa	Ahamansu	07 44N 00 33E			19		1					Fiasorgbor (1982a)
21.i.1982	Wawa	Ahamansu	07 44N 00 33E					2					Fiasorgbor (1982a)
23.i.1982	Wawa	Ahamansu	07 44N 00 33E	1?		16							Fiasorgbor (1982a)
09.ii.1982	Wawa	Ahamansu	07 44N 00 33E	2		13							Fiasorgbor (1982b)
24.ii.1982	Wawa	Ahamansu	07 44N 00 33E	2		23							Fiasorgbor (1982a)
04.iii.1982	Wawa	Ahamansu	07 44N 00 33E	2		7							Fiasorgbor (1982a)
10.iii.1982	Wawa	Ahamansu	07 44N 00 33E	1		9				1 so/sa			Fiasorgbor (1982a)
19.iii.1982	Wawa	Ahamansu	07 44N 00 33E	2		22							Fiasorgbor (1982b)
22.iii.1982	Wawa	Ahamansu	07 44N 00 33E	1		12							Fiasorgbor (1982b)
06.iv.1982	Wawa	Ahamansu	07 44N 00 33E	1		23							Fiasorgbor (1982b)
13.iv.1982	Wawa	Ahamansu	07 44N 00 33E			24							Fiasorgbor (1982b)
29.iv.1982	Wawa	Ahamansu	07 44N 00 33E	1		20							Fiasorgbor (1982b)
06.v.1982	Wawa	Ahamansu	07 44N 00 33E			7							Fiasorgbor (1983a); Cheke (1983)
18.v.1982	Wawa	Ahamansu	07 44N 00 33E	3		19							Fiasorgbor (1983a); Cheke (1983)
27.v.1982	Wawa	Ahamansu	07 44N 00 33E			9							Fiasorgbor (1983a); Cheke (1983)
17.vi.1982	Wawa	Ahamansu	07 44N 00 33E			9							Fiasorgbor (1983a); Cheke (1983)
18.vii.1984	Wawa	Ahamansu	07 44N 00 33E			1		2					Fiasorgbor unpublished
20.iii.1986	Wawa	Ahamansu	07 44N 00 33E			13		12					Fiasorgbor unpublished
15.i.1987	Wawa	Ahamansu	07 44N 00 33E			8		15
23.i.1987	Wawa	Ahamansu	07 44N 00 33E			13		32					Fiasorgbor unpublished
20.i.1988	Wawa	Ahamansu	07 44N 00 33E	2		3		43					Fiasorgbor unpublished
24.vi.1988	Wawa	Ahamansu	07 44N 00 33E			7							Fiasorgbor unpublished
12.v.1989	Wawa	Ahamansu	07 44N 00 33E			42							Fiasorgbor unpublished
29.iii.1990	Wawa	Ahamansu	07 44N 00 33E		3	1							Fiasorgbor unpublished
30.x.1990	Wawa	Ahamansu	07 44N 00 33E			6							Fiasorgbor unpublished
05.iv.1991	Wawa	Ahamansu	07 44N 00 33E		1								Fiasorgbor unpublished
11.xii.1991	Wawa	Ahamansu	07 44N 00 33E	16									Fiasorgbor unpublished
02.ix.1992	Wawa	Ahamansu	07 44N 00 33E			12							Fiasorgbor unpublished
03.v.1995	Wawa	Ahamansu	07 44N 00 33E			7							Fiasorgbor unpublished
27.iii.1996	Wawa	Ahamansu	07 44N 00 33E			2							Fiasorgbor unpublished
22.x.1996	Wawa	Ahamansu bridge	07 44N 00 33E	1	1	18	4			(yah 2L-18 fixed)	ATK	RJP
04.v.2009	Wawa	Ahamansu	07 44N 00 33E			17			1	All squamosum C	RJP, ATK, RAC, PHLL & MGB	RJP	Post et al. (this paper)
10.iii.2010	Wawa	Ahamansu	07 44N 00 33E	1?		17				All squamosum C	RAC, ATK & PHLL	RJP	Post et al. (this paper)
06.ii.1986	Wawa	Sinsin junction	07 41N 00 37E			12		18					OCP unpublished
20.v.1976	White Volta	Akosombo		54	26							CGV	Vajime (1976b)
03.ii.1975	White Volta	Daboya		3	51							CGV	Vajime (1975) Cytotaxonomy of Simulium damnosum complex -Quarterly report for July-September 1975
21.ii.1976	White Volta	Daboya			11						JG	CGV	Vajime (1976) Cytotaxonomy of Simulium damnosum complex -Quarterly report for October 1975 - March 1976
02.iv.1976	White Volta	Daboya		10	18							CGV	Vajime (1976a)
10.iii.1976	White Volta	Dipare			22							SEOM	Meredith (1983) Consultantship report May-October 1983
20.iii.1976	White Volta	Dipare			50							CGV	Vajime (1976a)
19.i.1977	White Volta	Duu bend			81								Vajime (1977a)
19.xii.1982	White Volta	Duu bend			44								Fiasorgbor (1983a)
14.i.1983	White Volta	Duu bend			37								Fiasorgbor (1983a)
28.x.1983	White Volta	Duu bend			1								Fiasorgbor (1983b)
29.x.1983	White Volta	Duu bend			51								Fiasorgbor (1983b)
03.xi.1983	White Volta	Duu bend			18								Fiasorgbor (1983b)
05.xi.1983	White Volta	Duu bend			1								Fiasorgbor (1983b)
11.xi.1983	White Volta	Duu bend			17								Fiasorgbor (1983b)
22.i.1988	White Volta	Yapei	08 10N 01 15W	23	14							GKF	OCP unpublished
27.x.1983	White Volta	Loaba			61								Fiasorgbor unpubl; Fiasorgbor (1983b)
05.ix.1975	White Volta	Mole-Brugbani	09 20N 01 52W	30	2						SS & CGV	CGV	Vajime (1975) Cytotaxonomy of Simulium damnosum complex -Quarterly report for July-September 1975
05.ix.1975	White Volta	Mole-Kananto	09 14N 02 00W	37							SS & CGV	CGV	Vajime (1975) Cytotaxonomy of Simulium damnosum complex -Quarterly report for July-September 1975
05.ix.1975	White Volta	Mole-Lovi	09 27N 01 58W	24	6						SS & CGV	CGV	Vajime (1975) Cytotaxonomy of Simulium damnosum complex -Quarterly report for July-September 1975
25.ii.1976	White Volta	Nasia			16						JG		Vajime (1976a)
07.xi.1975	White Volta	Pont de Kaya			48							CGV	Vajime (1978)
06.x.1975	White Volta	Site 1			42							CGV	Vajime (1978)
06.x.1975	White Volta	Site 2			65							CGV	Vajime (1978)
04.iii.1975	White Volta	Sugu	09 51N 00 59W		102						SS & CGV	CGV	Vajime (1975) Cytotaxonomy of Simulium damnosum complex -Quarterly report for July-September 1975
04.iv.1975	White Volta	Sugu	09 51N 00 59W		53							GKF
25.v.1984	White Volta	Sugu	09 51N 00 59W		5							GKF	Fiasorgbor unpublished
26.i.1988	White Volta	Sugu	09 51N 00 59W	3	16							GKF	OCP unpublished
28.i.1988	White Volta	Sugu	09 51N 00 59W	2	4							GKF	OCP unpublished
05.ii.1988	White Volta	Sugu	09 51N 00 59W	3	20							GKF	OCP unpublished
10.ii.1988	White Volta	Sugu	09 51N 00 59W		30							GKF	OCP unpublished
24.ii.1988	White Volta	Sugu	09 51N 00 59W		3							GKF	OCP unpublished
11.iii.1981	White Volta	Wawa	09 57N 00 59W		24							GKF
04.iii.1975	White Volta	Wawa	09 57N 00 59W		116						SS & CGV	CGV	Vajime (1975) Cytotaxonomy of Simulium damnosum complex -Quarterly report for July-September 1975
04.iv.1975	White Volta	Wawa	09 57N 00 59W		55
15.xii.1977	White Volta	Wawa	09 57N 00 59W		56								Vajime (1978)
11.iii.1981	White Volta	Wawa	09 57N 00 59W		24								Fiasorgbor (1981a)
18.xi.1981	White Volta	Wawa	09 57N 00 59W	4	28								Fiasorgbor (1982a)
21.iv.1982	White Volta	Wawa	09 57N 00 59W	7	2								Fiasorgbor (1982a)
10.ii.1983	White Volta	Wawa	09 57N 00 59W		13								Fiasorgbor (1983a)
27.x.1983	White Volta	Wawa	09 57N 00 59W		24								Fiasorgbor (1983b)
28.x.1983	White Volta	Wawa	09 57N 00 59W		22								Fiasorgbor (1983b)
29.x.1983	White Volta	Wawa	09 57N 00 59W	1	42								Fiasorgbor (1983b)
30.x.1983	White Volta	Wawa	09 57N 00 59W		33								Fiasorgbor (1983b)
02.xi.1983	White Volta	Wawa	09 57N 00 59W		1								Fiasorgbor (1983b)
10.xi.1983	White Volta	Wawa	09 57N 00 59W		37								Fiasorgbor (1983b)
24.v.1984	White Volta	Wawa	09 57N 00 59W		11								Fiasorgbor unpublished
13.vii.1984	White Volta	Wawa	09 57N 00 59W		4								Fiasorgbor unpublished
03.xii.1986	White Volta	Wawa	09 57N 00 59W	22	3							GKF	OCP unpublished
22.i.1988	White Volta	Wawa	09 57N 00 59W	2	28							GKF	OCP unpublished
26.i.1988	White Volta	Wawa	09 57N 00 59W		2							GKF	OCP unpublished
16.iii.1978	White Volta	Weni			2								Vajime (1978)
?.ii.1983	White Volta	Weni			17								Fiasorgbor (1983a)
10.iii.1987	White Volta	Naweni	09 41N 01 00W (other notes show 09 30N 01 03W)		9								Fiasorgbor unpublished
04.viii.1981	White Volta	Yabo			3								Fiasorgbor (1981b)
03.ix.1981	White Volta	Yabo			22								Fiasorgbor (1981b)
18.ix.1981	White Volta	Yabo			26								Fiasorgbor (1982a)
01.ix.1982	White Volta	Yabo			6								Fiasorgbor (1982b)
27.ix.1982	White Volta	Yabo			19								Fiasorgbor (1982b)
06.x.1983	White Volta	Yabo			50								Fiasorgbor (1983b)
24.viii.1984	White Volta	Yabo			31								Fiasorgbor unpublished
04.ix.1984	White Volta	Yabo			29								Fiasorgbor unpublished
14.ix.1984	White Volta	Yabo			33								Fiasorgbor unpublished
23.ix.1984	White Volta	Yabo			59								Fiasorgbor unpublished
30.ix.1984	White Volta	Yabo			30								Fiasorgbor unpublished
17.ix.1986	White Volta	Yabo			25								Fiasorgbor unpublished
20.ix.1986	White Volta	Yabo			22								Fiasorgbor unpublished
27.ix.1986	White Volta	Yabo			22								Fiasorgbor unpublished
11.ix.1975	White Volta	Zongoiri			24						SS	CGV	Vajime (1975) Cytotaxonomy of Simulium damnosum complex -Quarterly report for July-September 1975
17.xii.1982	White Volta	Zongoiri rapids			4								Fiasorgbor (1983a)
21.x.1983	White Volta	Zongoiri rapids			53								Fiasorgbor unpubl; Fiasorgbor (1983b)
28.x.1983	White Volta	Zongoiri rapids			6								Fiasorgbor (1983b)
29.x.1983	White Volta	Zongoiri rapids			31								Fiasorgbor (1983b)
07.vi.1981	Wulubong					37	1?						Meredith unpubl; Meredith (1982); Garms, Kerner & Cheke (1982)
14.i.1987	Wulubong	Tutukpene	08 06N 00 23E			13							OCP unpublished
22.x.1996	Wulubong	near Tutukpene	08 06N 00 25E	1	2	13				All squamosum C	ATK	RJP
19.ix.1987	Yaragatanga	Vea dam	10 54N 00 50W		3							GKF	OCP unpublished
26.ix.1987	Yaragatanga	Vea dam	10 54N 00 50W		12							GKF	OCP unpublished
03.x.1987	Yaragatanga	Vea dam	10 54N 00 50W		2							GKF	OCP unpublished
10.x.1987	Yaragatanga	Vea dam	10 54N 00 50W		3							GKF	OCP unpublished
18.x.1987	Yaragatanga	Vea dam	10 54N 00 50W		7							GKF	OCP unpublished
01.vi.1979	Yaya	Yaya crossing	07 47N 01 45W			4							Vajime (1980)
23.vi.1980	Yaya	Yaya crossing	07 47N 01 45W			8	1						Meredith (1980)
26.ii.1981	Yaya	Yaya crossing	07 47N 01 45W			25							Fiasorgbor (1981a)
26.iii.1981	Yaya	Yaya crossing	07 47N 01 45W			25							Fiasorgbor (1981b)
23.iv.1981	Yaya	Yaya crossing	07 47N 01 45W			37							Fiasorgbor (1981b)
21.v.1981	Yaya	Yaya crossing	07 47N 01 45W			45							Fiasorgbor (1981b)
23.vi.1981	Yaya	Yaya crossing	07 47N 01 45W			9							Fiasorgbor (1981b)
15.vii.1981	Yaya	Yaya crossing	07 47N 01 45W			14							Fiasorgbor (1981b)
18.vii.1981	Yaya	Yaya crossing	07 47N 01 45W			23							Fiasorgbor (1981b)
19.vii.1981	Yaya	Yaya crossing	07 47N 01 45W			11							Fiasorgbor (1981b)
13.viii.1981	Yaya	Yaya crossing	07 47N 01 45W			34							Meredith (1982)
18.vii.1981	Yaya	Yaya crossing	07 47N 01 45W			9							Fiasorgbor (1982a)
19.vii.1981	Yaya	Yaya crossing	07 47N 01 45W			21							Fiasorgbor (1982a)
23.vii.1981	Yaya	Yaya crossing	07 47N 01 45W			24							Fiasorgbor (1982a)
24.vii.1981	Yaya	Yaya crossing	07 47N 01 45W			22							Fiasorgbor (1982a)
10.ix.1981	Yaya	Yaya crossing	07 47N 01 45W			29							Fiasorgbor (1982a)
??.iii.1982	Yaya	Yaya crossing	07 47N 01 45W			19							Fiasorgbor (1982a)
16.iv.1982	Yaya	Yaya crossing	07 47N 01 45W			23							Fiasorgbor (1982b)
16.vii.1982	Yaya	Yaya crossing	07 47N 01 45W			14							Fiasorgbor (1982b)
12.iii.1986	Yaya	Yaya crossing	07 47N 01 45W			45							OCP unpublished
17.i.1988	Yaya	Yaya crossing	07 50N 01 40W			28						GKF	OCP unpublished
21.i.1988	Yaya	Yaya crossing	07 50N 01 40W			18						GKF	OCP unpublished
11.x.1979	Yendi dam	Yendi dam			11								Vajime (1980)

## Sheet: Reports_Collectors_Identifiers
Rory J Post, Robert A Cheke, Daniel A Boakye, Michael D Wilson, Mike Y Osei-Atweneboana, Anthony Tetteh-Kumah, Poppy HL Lamberton, J Lee Crainey, Laurent Yaméogo, María-Gloria Basáñez
Stability and change in the distribution of cytospecies of the Simulium damnosum complex (Diptera: Simuliidae) from 1971 to 2011 in southern Ghana
UNPUBLISHED REPORTS EXAMINED:
Vajime, C. G. (1975)		Cytotaxonomy of Simlium damnosum complex.			Quarterly report for July/September 1975.
Vajime, C. G. (1976a)		Cytotaxonomy of Simlium damnosum complex.			Quarterly report for October 1975 - March 1976.
Vajime, C. G. (1976b)		Cytotaxonomy of Simlium damnosum complex.			Quarterly report for April - October 1976.
Vajime, C. G. (1977a)		Cytotaxonomy of Simlium damnosum complex.			Quarterly report for November 1976 - March 1977
Vajime, C. G. (1977b)		Cytotaxonomy of Simlium damnosum complex.			Quarterly report for March - October 1977
Vajime, C. G. (1978)		Cytotaxonomy of Simlium damnosum complex.			Quarterly report for January - June 1978
Vajime, C. G. (1979)		Cytotaxonomy of Simlium damnosum complex.			Quarterly report for July 1978 - March 1979
Vajime, C. G. (1980)		Cytotaxonomy of Simlium damnosum complex.			Quarterly report for April 1979 - February 1980
Meredith, S. E. O. (1980)		Consultantship report May - October 1980.
Meredith, S. E. O. (1982)		Consultantship report June - December 1981.
Meredith, S. E. O. (1983)		Consultantship report April 1982 - February 1983.
Meredith, S. E. O. (1983)		Consultantship report May - October 1983.
Fiasorgbor, G. K. (1981a)		Cytotaxonomy of S. damnosum complex. January to May 1981
Fiasorgbor, G. K. (1981b)		Cytotaxonomy of S. damnosum complex. June to December 1981
Fiasorgbor, G. K. (1982a)		Cytotaxonomy of S. damnosum complex. January to June 1982
Fiasorgbor, G. K. (1982b)		Cytotaxonomy of S. damnosum complex. July to December 1982
Fiasorgbor, G. K. (1983a)		Cytotaxonomy of S. damnosum complex. January to July 1983
Fiasorgbor, G. K. (1983b)		Cytotaxonomy of S. damnosum complex. August to December 1983
Cheke, R.A. (1981) Experimental treatments with Bacillus thuringiensis H-14, temephos and chlorphoxim for the control of Simulium damnosum s.l. and the distribution of the S. soubrense/S. sanctipauli subgroup in Togo, Benin and Eastern Ghana. Unpubl. Report to WHO/OCP
Cheke, R.A. (1983) Studies during 1983 on the vectorial abilities of different members of the Simulium damnosum species complex in Togo and Benin and on reinvasions into eastern sections of the W.H.O. Onchocerciasis Control Programme area. Unpubl. Report to WHO/OCP
Cheke, R. A. (1984) Studies during 1984 on the biology of different members of the Simulium damnosum species complex occurring in the East of the W.H.O. Onchocerciasis Control Programme area. Unpubl. Report to WHO/OCP
Cheke, R. A. (1987) Final report on investigations in Togo, Benin and Ghana, from 12 January to 31 March 1987, in connection with Technical Services Contract No. 08/181/106 between the Tropical Development and Research Institute and the WHO Onchocerciasis Control Programme. Unpubl. report to WHO/OCP
Cheke, R. A. (1988) Final report on investigations in Togo, Benin and Ghana, from 18 January to 16 April 1988, in connection with Technical Services Contract No. 08/181/106 between the Overseas Development Natural Resources Institute and the WHO Onchocerciasis Control Programme. Unpubl. report to WHO/OCP
Garms. R., Cheke, R. A. & Kerner, M. (1979) A study of reinvasion in the south-eastern areas of the Onchocerciasis Control Programme. Unpubl. Report to WHO/OCP
Garms. R., Cheke, R. A. & Kerner, M. (1980) Investigations in 1980 on the reinvasion by Simulium damnosum s.l. into the Onchoocerciasis Control Programme, including experimental treatments of potential sources. Unpubl. Report to WHO/OCP
Garms, R., Kerner, M. & Cheke, R. A. (1982) Studies in 1981 of the reinvasion by Simulium damnosum s.l. Into the eastern areas of the Onchocerciasis Control Programme and the results of experimental treatments of potential sources. Unpubl. Report to WHO/OCP.
Cheke, R. A. (1989) Report on studies in Togo, Benin and Ghana, from 19 June to 18 August 1989, in connection with Technical Services Contract No. 08/181/06 between the Overseas Development Natural Resources Institute and the W.H.O. OnchocerciasisControl Programme. Unpubl. report to WHO/OCP
Cheke, R. A. (1990) Report on studies in Togo, Benin and Ghana, from 19 February to 21 April 1990, in connection with Technical Services Contract No. 08/181/06 between the Overseas Development Natural Resources Institute and the W.H.O. OnchocerciasisControl Programme. Unpubl. report to WHO/OCP
Cheke, R. A., Tetteh-Kumah, A., Post, R.J., Lamberton, P.H.L. & Basáñez, M.-G. (2012) Compact discs for sampling immature stages of members of the Simulium damnosum complex. Abstract, p. 24. Proc. 5th. International Simuliidae Symposium, Bratislava, Slovakia.
Garms, R. (1989) Progress reports on investigations carried out in connection with Technical services Agreement 08/181/35-B between the Bernhard Nocht Institute and the WHO Onchocerciasis Control programme
Garms, R. & Kerner, M. (1988) Report on investigations carried out in the Easternoperation area of the Onchocerciasis Control Programme from 9 October to 29 November 1987. Unpubl. Report to WHO/OCP
Renz, A. (1983) Studies on the reinvasion by Simulium damnosum s.l. into the eastern areas of the Onchocerciasis Control Programme and on the vectorial capacity of different species of the S. damnosum complex in Togo and Benin 1982
Numerous hand-written sheets, mostly of G.K. Fiasorgbor
List of initials of collectors and identifiers: AR=Alfons Renz; ATK=Anthony Tetteh-Kumah; AW=E Andreas Weber; CGV=Charles Vajime; DAB=Daniel Boakye; DPS= David Surtees; GC=George Coker; GKF=George Fiasorgbor; GZ=Gaston Zerbo;
HSKA= Henry SK Avissey; HT=Harold Townson; JFW=J Frank Walsh; JG=Jorg Grunewald; JHA=John Adiamah; JLC= Lee Crainey; JNR=John Raybould; MDW=Mike Wilson; MGB=María-Gloria Basáñez; MYO-A=Mike Y Osei-Atweneboana;
OCP=Onchocerciasis Control Programme; PHLL=Poppy Lamberton; RAC=Robert Cheke; RG=Rolf Garms; RJP=Rory Post; RS=R Sawadogo; SEOM=Stefanie Meredith; SS=Sammy Sowah; TO=Tony Opoku; YY=Yoichi Yamagata
